# Supplementary material for: Proteome-wide mendelian randomization identifies causal plasma proteins in interstitial lung disease
Source: Sci Rep. 2025 Jan 17;15:2293. doi: 10.1038/s41598-025-85338-y (PMC11748740; doi:10.1038/s41598-025-85338-y)
Supplement: Supplementary file 1 — Supplementary Information 1. [file 41598_2025_85338_MOESM1_ESM.xlsx]

## Sheet: Table S1
Table S1. The data source of each GWAS.
Outcome GWAS for primary analysis
		ID	Trait	Ncase	Ncontrol	Source
	Interstitial lung disease	finngen_R10_ILD_ENDPOINTS	Interstitial lung disease endpoints	4572	407609	FinnGen (Release 10)
	Idiopathic pulmonary fibrosis	finngen_R10_IPF	Idiopathic pulmonary fibrosis	2189	407609	FinnGen (Release 10)
	Sarcoidosis	finngen_R10_D3_SARCOIDOSIS	Sarcoidosis	4399	405620	FinnGen (Release 10)
	ILD related to systemic autoimmune disease	finngen_R10_ILD_SYST_AUTO	ILD related to systemic autoimmune disease	115	407609	FinnGen (Release 10)
Outcome GWAS for replication analysis
		ID	Trait	Ncase	Ncontrol	Source	PMID
	Interstitial lung disease	GCST90018863	Interstitial lung disease	1273	344057	UK biobank	34594039
				994	123503	FinnGen (Release 3)
				1046	174974	BioBank Japan
		20002_1115.gwas.imputed_v3.both_sexes.tsv	Non-cancer illness code, self-reported: interstitial lung disease	121	361020	UK biobank
	Idiopathic pulmonary fibrosis	GCST90018120	Idiopathic pulmonary fibrosis	1369	435866	UK biobank	33197388
		IPF.gwas.imputed_v3.both_sexes.tsv	Idiopathic pulmonary fibrosis (attempt to specificity)	338	360856	UK biobank
	Sarcoidosis	GCST90044518	Sarcoidosis	257	456091	UK biobank	34737426
		20002_1371.gwas.imputed_v3.both_sexes.tsv	Non-cancer illness code, self-reported: sarcoidosis	705	360436	UK biobank
	Other interstitial pulmonary diseases with fibrosis	40001_J841.gwas.imputed_v3.both_sexes	Underlying (primary) cause of death: ICD10: J84.1 Other interstitial pulmonary diseases with fibrosis	120	8972	UK biobank
		GCST90080146	ICD10 J84.1: Other interstitial pulmonary diseases with fibrosis	1304	386553	UK biobank	34662886
	Other interstitial pulmonary diseases	J84.gwas.imputed_v3.both_sexes.tsv	Diagnoses - main ICD10: J84 Other interstitial pulmonary diseases	342	360852	UK biobank
		GCST90080147	ICD10 J84: Other interstitial pulmonary diseases	1577	386114	UK biobank	34662886
Pqtl GWAS for primary analysis
		PMID	N(sample)	N(protein)	Source	Detection method
		37794186	54219	2923	UK biobank	antibody-based detection method
Pqtl GWAS for replication analysis
		PMID	N(sample)	N(protein)	Source	Detection method
		35501419	7,213 European American and 1,871 African American	4657	American	aptamer-based detection method
		29875488	3301 individuals of European descent	1478	INTERVAL study	aptamer-based detection method
		34648354	10,708 generally healthy European-descent individuals	3892	Fenland study	aptamer-based detection method
		34857953	35,559 Icelanders	4907	Icelander	aptamer-based detection method
		30111768	6861 Framingham Heart Study participants	71	Framingham Heart Study	aptamer-based detection method

## Sheet: Table S2
Table S2. The cis-pQTLs Pass Instrumental Variable Selection Test for Primary MR Analysis
Protein	SNP	Chr	Pos	Effect_allele	Other_allele	Eaf	Beta	Se	P	log10(p)	cis_trans	data_source
PDCD1	rs1011514130	2	242801752	C	CG	0.203213	-0.295933	0.00925721	3.05492e-224	223.515	cis	UKB-PPP
DNAJB1	rs1036687985	19	14650692	C	CT	0.762919	-0.0636789	0.00901453	1.61734e-12	11.7912	cis	UKB-PPP
STXBP1	rs1197513245	9	130218441	C	CAA	0.594603	-0.0546358	0.00768407	1.15824e-12	11.9362	cis	UKB-PPP
DPP7	rs1235154152	9	140008665	AC	A	0.742059	0.516634	0.00861055	0	783.608	cis	UKB-PPP
STC2	rs1244582157	5	172763654	T	TA	0.392831	0.0818277	0.00779768	9.21722e-26	25.0354	cis	UKB-PPP
SH2B3	rs1250912793	12	111911568	G	GA	0.206782	-0.0835437	0.0095246	1.76522e-18	17.7532	cis	UKB-PPP
DAG1	rs1255185263	3	49489827	C	CA	0.304574	0.0604033	0.00821737	1.97197e-13	12.7051	cis	UKB-PPP
LATS1	rs1262061712	6	150057111	T	TAA	0.363312	-0.0649995	0.00796147	3.2337e-16	15.4903	cis	UKB-PPP
AZU1	rs1355978006	19	831815	G	GT	0.0111734	-1.17341	0.0358054	1.47911e-235	234.83	cis	UKB-PPP
CCN5	rs1555851520	20	43312507	G	GTAACC	0.58331	0.199885	0.00699586	1.50314e-179	178.823	cis	UKB-PPP
FCRL5	rs1558140348	1	157513770	G	GA	0.213121	-0.492922	0.00882199	0	679.763	cis	UKB-PPP
FKBP7	rs1559379841	2	179343146	C	CTTTT	0.00346916	-0.76397	0.0653828	1.52827e-31	30.8158	cis	UKB-PPP
EHBP1	rs1573442252	2	62735699	A	AATTAT	0.888699	-0.25967	0.0117731	8.33681e-108	107.079	cis	UKB-PPP
MMP13	rs1591160241	11	102826877	G	GC	0.56091	-0.137883	0.00768898	6.57506e-72	71.1821	cis	UKB-PPP
S100P	rs1714079760	4	6686949	T	TG	0.0521612	-0.564695	0.0170499	1.52405e-240	239.817	cis	UKB-PPP
ABCA2	rs1831392099	9	139914353	AC	A	0.0866679	-0.107026	0.0136084	3.69913e-15	14.4319	cis	UKB-PPP
IL20RB	rs1941718773	3	136698491	C	CTG	0.413793	0.116913	0.00792604	3.05211e-49	48.5154	cis	UKB-PPP
LHPP	rs1952692206	10	126158951	G	GC	0.181028	0.462271	0.00948809	0	517.24	cis	UKB-PPP
CNP	rs199922737	17	40102154	C	CA	0.726114	0.0855108	0.00843667	3.83972e-24	23.4157	cis	UKB-PPP
NCAM2	rs2013471	21	22839703	T	TTA	0.346772	0.544034	0.00798086	0	1010.97	cis	UKB-PPP
TNN	rs201488341	1	175091596	A	AACAAAGGACTGAAGAAGAGCCAGTGAGTTAGGAAAATCAAGGGAGTATGT	0.637473	-0.869655	0.00782029	0	2687.51	cis	UKB-PPP
SDHB	rs2025482061	1	16504694	C	CTT	0.610704	0.0597117	0.00787056	3.28095e-14	13.484	cis	UKB-PPP
PNMA1	rs2053282628	14	74208345	C	CGCTCCTCTGCAGGCTTCCGCA	0.00635101	-0.531331	0.0486622	9.37562e-28	27.028	cis	UKB-PPP
CCL15	rs2089998053	17	34328646	C	CAGGGCAG	0.925527	-1.57929	0.0139811	0	2772.91	cis	UKB-PPP
NFASC	rs2095518658	1	204951184	C	CT	0.0976243	0.597676	0.0119612	0	543.971	cis	UKB-PPP
ENTPD2	rs45457700	9	139943537	T	G	0.0214407	-1.49269	0.0272717	0	652.374	cis	UKB-PPP
KYAT1	rs534043341	9	131612085	A	AAAAAG	0.710171	-0.13905	0.00831713	9.6117e-63	62.0172	cis	UKB-PPP
RALY	rs569751247	20	32563820	G	GTATATA	0.600846	0.0743794	0.00777001	1.04208e-21	20.9821	cis	UKB-PPP
SERPINA6	rs61981773	14	94829416	C	CCACGCAGCCACACACA	0.517322	-0.214192	0.00680286	1.36773e-217	216.864	cis	UKB-PPP
PTGDS	rs7040970	9	139859013	C	T	0.528771	0.197372	0.00716042	2.97852e-167	166.526	cis	UKB-PPP
TRAF2	rs7045531	9	139822304	T	C	0.599684	-0.0569047	0.00745609	2.31206e-14	13.636	cis	UKB-PPP
NPDC1	rs7388830	9	139939197	C	T	0.907669	0.189185	0.0126907	2.95257e-50	49.5298	cis	UKB-PPP
PAXX	rs7470867	9	139893123	T	C	0.685177	-0.165401	0.00812317	3.66522e-92	91.4359	cis	UKB-PPP
PGF	rs76432944	14	75496687	C	CA	0.470025	0.154654	0.00675242	4.29536e-116	115.367	cis	UKB-PPP
QDPR	rs954723059	4	17513757	C	CG	0.246153	-0.452842	0.00878997	0	578.142	cis	UKB-PPP
GART	rs980331534	21	34871738	A	ATTT	0.768548	-0.128885	0.00897579	9.33254e-47	46.03	cis	UKB-PPP
PSAPL1	rs10014338	4	7434607	A	C	0.184471	0.630218	0.00945193	0	967.294	cis	UKB-PPP
CFI	rs10033900	4	110659067	C	T	0.516267	0.216076	0.00737671	1.32434e-188	187.878	cis	UKB-PPP
IQGAP2	rs10037254	5	75930640	A	G	0.604396	0.144588	0.00763251	4.97393e-80	79.3033	cis	UKB-PPP
SELENOP	rs10038285	5	42689540	A	G	0.732715	0.103295	0.00851265	6.95024e-34	33.158	cis	UKB-PPP
ST13	rs1005402	22	41291730	C	T	0.533387	-0.0539065	0.00739254	3.05351e-13	12.5152	cis	UKB-PPP
RHOC	rs1006298	1	113061959	C	G	0.48171	0.0839321	0.00763121	3.88419e-28	27.4107	cis	UKB-PPP
DDT	rs1006771	22	24314006	T	G	0.64503	-0.20559	0.00766121	1.25603e-158	157.901	cis	UKB-PPP
EGFR	rs10081281	7	55236796	T	C	0.453397	0.170753	0.0073063	8.51138e-121	120.07	cis	UKB-PPP
TNFSF8	rs10081728	9	117695685	C	T	0.406854	-0.236101	0.00754498	5.90201e-215	214.229	cis	UKB-PPP
ADAMTSL2	rs1008250	9	136397834	G	A	0.282086	0.10608	0.0085307	1.68461e-35	34.7735	cis	UKB-PPP
MGMT	rs1008982	10	131445731	C	T	0.373182	-0.414088	0.0078542	0	605.402	cis	UKB-PPP
NADK	rs1014988	1	1680219	A	G	0.509549	0.252465	0.00740114	4.96592e-255	254.304	cis	UKB-PPP
CLEC14A	rs10151239	14	38972370	A	C	0.403523	0.084058	0.00730156	1.1434e-30	29.9418	cis	UKB-PPP
CCL4	rs1015673	17	34477386	T	C	0.424895	-0.314287	0.00829789	0	313.185	cis	UKB-PPP
SESTD1	rs10170520	2	180094613	T	A	0.329103	-0.103644	0.00808006	1.15611e-37	36.937	cis	UKB-PPP
DPT	rs1018454	1	168697761	C	A	0.579093	0.330338	0.00699502	0	486.048	cis	UKB-PPP
EIF2AK2	rs10187017	2	37386731	C	T	0.472652	0.149572	0.00750335	2.06348e-88	87.6854	cis	UKB-PPP
MERTK	rs10188640	2	112741097	A	G	0.625694	-0.265631	0.00739273	9.88553e-283	282.005	cis	UKB-PPP
IL18R1	rs10190555	2	102994056	G	A	0.774099	-0.897997	0.00889522	0	2215.15	cis	UKB-PPP
PECR	rs10197542	2	216903894	C	A	0.1044	-0.454245	0.0125625	2.70396e-286	285.568	cis	UKB-PPP
SHH	rs10225434	7	156173333	C	T	0.418668	-0.0567294	0.00786867	5.61436e-13	12.2507	cis	UKB-PPP
PALM2	rs1023005	9	112490295	T	C	0.230526	0.2344	0.00865802	2.03704e-161	160.691	cis	UKB-PPP
NT5C3A	rs10252880	7	33110659	C	G	0.325406	-0.108636	0.00802168	8.74178e-42	41.0584	cis	UKB-PPP
CRISP3	rs1025347	6	49652977	A	G	0.496195	-0.571139	0.00744656	0	1279.38	cis	UKB-PPP
TPK1	rs10261806	7	144532104	A	G	0.402805	-0.333756	0.00764137	0	415.996	cis	UKB-PPP
ZP3	rs10281089	7	76017997	T	C	0.430546	1.10515	0.00775245	0	4415.12	cis	UKB-PPP
NAPRT	rs10282929	8	144681777	T	G	0.79589	0.410034	0.00926769	0	426.804	cis	UKB-PPP
TNFAIP8	rs1035376	5	118648250	A	G	0.882454	0.122677	0.0119011	6.48485e-25	24.1881	cis	UKB-PPP
VSIG10L	rs1035454	19	51845556	C	T	0.575859	0.207781	0.00784056	9.48418e-155	154.023	cis	UKB-PPP
TBC1D23	rs1036770	3	100018715	T	C	0.584655	-0.153761	0.00763107	2.72835e-90	89.5641	cis	UKB-PPP
LEPR	rs10399687	1	66073982	T	C	0.171112	-0.276043	0.00983018	1.66341e-173	172.779	cis	UKB-PPP
PDCD5	rs10402931	19	33072069	A	G	0.683858	0.383572	0.00812415	0	485.824	cis	UKB-PPP
CD22	rs10411704	19	35800662	T	G	0.785544	-0.294694	0.00868705	3.01301e-252	251.521	cis	UKB-PPP
CEACAM20	rs10414398	19	45021210	A	G	0.079751	-0.283467	0.0140009	3.82384e-91	90.4175	cis	UKB-PPP
CEACAM1	rs10416089	19	43002369	G	C	0.0850585	-0.482528	0.0134478	5.91562e-282	281.228	cis	UKB-PPP
MUC16	rs10421318	19	9120919	A	G	0.350791	-0.0722092	0.00820903	1.41384e-18	17.8496	cis	UKB-PPP
GMPR	rs1042391	6	16290761	A	T	0.379776	0.25207	0.00753618	2.75423e-245	244.56	cis	UKB-PPP
ANPEP	rs1042499	15	90328305	C	T	0.0571408	0.818797	0.0161798	0	557.914	cis	UKB-PPP
PRTN3	rs10425544	19	836043	C	T	0.712953	0.499169	0.00892834	0	680.593	cis	UKB-PPP
THBD	rs1042579	20	23028724	A	G	0.191538	0.201289	0.00915704	4.29536e-107	106.367	cis	UKB-PPP
ASRGL1	rs1043785	11	62160723	T	C	0.284558	-0.372176	0.00822343	0	446.534	cis	UKB-PPP
YOD1	rs1044145	1	207217359	C	T	0.537205	0.105842	0.00738584	1.41286e-46	45.8499	cis	UKB-PPP
IDI2	rs1044261	10	1065710	T	C	0.0782	-0.616182	0.0140267	0	420.787	cis	UKB-PPP
CTSF	rs1044522	11	66335832	A	G	0.240657	0.216981	0.00842135	2.15774e-146	145.666	cis	UKB-PPP
RNASE6	rs1045922	14	21250124	A	G	0.234407	-0.444932	0.00852085	0	593.888	cis	UKB-PPP
NMI	rs1048135	2	152139416	A	G	0.472245	-0.453055	0.00755673	0	782.403	cis	UKB-PPP
SUMF1	rs10494172	3	4410619	C	G	0.494345	-0.110041	0.00773454	6.21584e-46	45.2065	cis	UKB-PPP
CRNN	rs10494275	1	152391567	A	G	0.0712311	-1.18739	0.0144204	0	1474.27	cis	UKB-PPP
AOC1	rs1049742	7	150554553	T	C	0.0810059	0.495049	0.0140843	1.20226e-270	269.92	cis	UKB-PPP
HSPA2	rs10498515	14	65045056	T	C	0.798996	0.126675	0.00930953	3.63999e-42	41.4389	cis	UKB-PPP
ECHS1	rs1049951	10	135184126	A	G	0.943799	-0.446925	0.016567	2.76058e-160	159.559	cis	UKB-PPP
SMPD1	rs1050239	11	6415463	A	G	0.243099	-0.437682	0.00834479	0	599.183	cis	UKB-PPP
BLMH	rs1050565	17	28576076	C	T	0.331857	0.57895	0.00778994	0	1201.38	cis	UKB-PPP
COL6A3	rs1050785	2	238232752	A	C	0.600759	0.091672	0.00761966	2.44231e-33	32.6122	cis	UKB-PPP
NUDT5	rs10508438	10	12244079	A	G	0.335603	0.0614984	0.00795365	1.05779e-14	13.9756	cis	UKB-PPP
GDF15	rs1054221	19	18499858	C	T	0.14593	0.391818	0.00893373	0	419.433	cis	UKB-PPP
NCS1	rs1054879	9	132995768	A	G	0.507787	0.117747	0.0068332	1.53922e-66	65.8127	cis	UKB-PPP
SLURP1	rs10624245	8	143815697	CTG	C	0.533441	0.409269	0.00749374	0	649.538	cis	UKB-PPP
PRR4	rs1063193	12	10999780	T	C	0.564837	-0.782934	0.00772442	0	2232.97	cis	UKB-PPP
GP5	rs10638925	3	194119749	CCATAAA	C	0.22877	-0.136823	0.00917225	2.55329e-50	49.5929	cis	UKB-PPP
ARSB	rs1065757	5	78181477	T	C	0.439522	-0.294122	0.00760814	0	326.213	cis	UKB-PPP
APPL2	rs10778371	12	105639324	A	G	0.372231	0.128895	0.00780763	3.17176e-61	60.4987	cis	UKB-PPP
YAP1	rs10791554	11	101923553	A	G	0.453119	0.0623571	0.00690749	1.75711e-19	18.7552	cis	UKB-PPP
UROS	rs10794023	10	127493414	C	A	0.793756	-0.138142	0.00947045	3.41586e-48	47.4665	cis	UKB-PPP
ENAH	rs10799316	1	225668031	A	G	0.754669	0.124453	0.00889668	1.82768e-44	43.7381	cis	UKB-PPP
CD58	rs10801908	1	117090493	T	C	0.12022	-0.257695	0.0112915	2.77332e-115	114.557	cis	UKB-PPP
LYSMD3	rs10805870	5	89963988	C	A	0.405013	0.0549871	0.00793836	4.30626e-12	11.3659	cis	UKB-PPP
CCL21	rs10814138	9	34723035	A	C	0.317122	-0.103174	0.00794442	1.45011e-38	37.8386	cis	UKB-PPP
HSDL2	rs10817342	9	115199507	T	C	0.380093	0.60087	0.00789524	0	1259.7	cis	UKB-PPP
COL15A1	rs10819566	9	101763477	C	T	0.364679	0.189483	0.00764437	1.23027e-135	134.91	cis	UKB-PPP
SPON1	rs10832164	11	14048480	T	C	0.519594	-0.29149	0.00715004	0	362.606	cis	UKB-PPP
CLEC4C	rs10845821	12	7900184	T	C	0.405434	0.852036	0.00759768	0	2733.07	cis	UKB-PPP
HIP1R	rs10847864	12	123326598	T	G	0.359094	0.0948148	0.0076908	6.37382e-35	34.1956	cis	UKB-PPP
LTBR	rs10849449	12	6498662	G	A	0.655042	-0.311182	0.00776713	0	350.249	cis	UKB-PPP
C1R	rs10849546	12	7176204	A	G	0.135276	-0.459319	0.0109827	0	381.529	cis	UKB-PPP
PRTG	rs10851591	15	56003705	G	A	0.692988	0.448645	0.00810177	0	667.728	cis	UKB-PPP
ACOX1	rs10852766	17	73951864	C	T	0.65913	0.0776409	0.00808345	7.62079e-22	21.118	cis	UKB-PPP
WASHC3	rs10860846	12	102611371	G	T	0.217399	-0.0986504	0.00903151	8.95777e-28	27.0478	cis	UKB-PPP
COL2A1	rs10875723	12	48417537	G	A	0.383089	-0.744027	0.00781796	0	1968.81	cis	UKB-PPP
GRK5	rs10886430	10	121010256	G	A	0.1275	-0.407393	0.0117772	3.38065e-262	261.471	cis	UKB-PPP
FAS	rs10887882	10	90782922	A	T	0.584859	-0.256654	0.00710505	9.977e-286	285.001	cis	UKB-PPP
B4GAT1	rs10896113	11	66117111	T	C	0.221607	-0.315543	0.00871286	3.43558e-287	286.464	cis	UKB-PPP
PRG2	rs10896615	11	57164280	C	T	0.123796	0.145948	0.0110949	1.60288e-39	38.7951	cis	UKB-PPP
FADD	rs10898847	11	70045922	A	G	0.407972	0.0796562	0.0076401	1.88495e-25	24.7247	cis	UKB-PPP
MAN1A2	rs10923344	1	118096628	A	G	0.617668	0.193259	0.00735083	2.44343e-152	151.612	cis	UKB-PPP
VWC2L	rs10932542	2	215390981	A	G	0.241207	0.0990683	0.00864412	2.07683e-30	29.6826	cis	UKB-PPP
EPHA4	rs10932916	2	222389971	A	G	0.514138	0.139457	0.00715646	1.4184e-84	83.8482	cis	UKB-PPP
CERT	rs10942737	5	74682813	C	T	0.0819824	0.100668	0.0139091	4.56773e-13	12.3403	cis	UKB-PPP
TYRP1	rs10960751	9	12675264	C	T	0.629524	-0.0812295	0.0080047	3.39156e-24	23.4696	cis	UKB-PPP
CCL19	rs10972202	9	34707814	T	C	0.122694	0.105214	0.0112366	7.70903e-21	20.113	cis	UKB-PPP
ORM1	rs10982156	9	117088064	A	T	0.0692769	0.740552	0.0155684	0	493.111	cis	UKB-PPP
MEGF9	rs10984978	9	123441375	C	T	0.700826	0.341205	0.00810588	0	386.477	cis	UKB-PPP
MSMB	rs10993994	10	51549496	C	T	0.608294	0.935839	0.00726071	0	3609.65	cis	UKB-PPP
VSIR	rs10999992	10	73528898	C	T	0.146887	0.440001	0.01067	0	370.971	cis	UKB-PPP
DKK3	rs11022114	11	12038874	A	G	0.315324	0.372418	0.00775873	0	502.083	cis	UKB-PPP
FSHB	rs11031006	11	30226528	A	G	0.142977	-0.146851	0.00726083	5.89386e-91	90.2296	cis	UKB-PPP
CLEC6A	rs11045427	12	8606523	A	C	0.215046	-0.642838	0.00926504	0	1047.29	cis	UKB-PPP
BCAT1	rs11047639	12	24951488	T	G	0.295239	0.28232	0.00819217	2.95121e-260	259.53	cis	UKB-PPP
CD163	rs11054859	12	7769776	A	G	0.102692	-0.185809	0.0117002	8.60597e-57	56.0652	cis	UKB-PPP
TNFRSF10B	rs1105944	8	22885109	G	A	0.895745	0.537694	0.0114898	0	477.319	cis	UKB-PPP
SIGLEC5	rs1106476	19	52130637	A	T	0.113029	-1.21943	0.0120584	0	2222.78	cis	UKB-PPP
PLA2G1B	rs11065078	12	120748585	T	C	0.2081	-0.0684269	0.00903342	3.59501e-14	13.4443	cis	UKB-PPP
COQ7	rs11074359	16	19085298	T	C	0.639035	-0.121032	0.00782947	6.61607e-54	53.1794	cis	UKB-PPP
SERPINF2	rs11078597	17	1618363	C	T	0.188071	-0.20691	0.00938438	9.90832e-108	107.004	cis	UKB-PPP
XPNPEP2	rs11096255	23	128865061	A	G	0.212088	-0.829657	0.00750814	0	2653.61	cis	UKB-PPP
FCN1	rs11103604	9	137857446	T	G	0.266096	0.442295	0.00843249	0	599.221	cis	UKB-PPP
KITLG	rs11105121	12	89364586	T	C	0.662456	-0.0538187	0.00774843	3.76444e-12	11.4243	cis	UKB-PPP
MAPKAPK2	rs11119390	1	206901382	G	C	0.298563	0.14746	0.00824627	1.62967e-71	70.7879	cis	UKB-PPP
FCAMR	rs11119933	1	207140440	T	C	0.178366	0.447089	0.00950568	0	482.139	cis	UKB-PPP
REG1A	rs11126696	2	79323888	G	A	0.618127	0.251008	0.00755	2.32809e-242	241.633	cis	UKB-PPP
REG1B	rs11126696	2	79323888	G	A	0.618673	0.344564	0.00755678	0	453.218	cis	UKB-PPP
MST1	rs11130213	3	49712297	T	C	0.291155	-1.05058	0.00844529	0	3362.55	cis	UKB-PPP
APRT	rs111433410	16	88869195	T	C	0.00973799	-0.35072	0.0382007	4.27169e-20	19.3694	cis	UKB-PPP
ENTR1	rs11145904	9	139297946	C	A	0.172546	-0.296759	0.00996108	4.98884e-195	194.302	cis	UKB-PPP
GOLGA3	rs11147139	12	133457651	A	G	0.222145	0.118147	0.00895844	1.02353e-39	38.9899	cis	UKB-PPP
PCDH17	rs11148472	13	60020189	C	A	0.391299	0.353212	0.00753034	0	479.514	cis	UKB-PPP
ITGAM	rs11150613	16	31357810	T	C	0.676047	0.163623	0.00789882	2.54273e-95	94.5947	cis	UKB-PPP
LGALS3BP	rs111526614	17	76962761	T	C	0.0182851	-0.480122	0.0283494	2.44794e-64	63.6112	cis	UKB-PPP
NPTXR	rs111577133	22	39241262	G	A	0.0192984	2.02215	0.0271952	0	1202.57	cis	UKB-PPP
PGLYRP4	rs111586430	1	153324310	T	C	0.0568605	0.921536	0.0165483	0	675.242	cis	UKB-PPP
VASH1	rs11159226	14	77181432	G	T	0.0597101	0.209829	0.0159256	1.21311e-39	38.9161	cis	UKB-PPP
COL24A1	rs11161756	1	86616339	C	T	0.0921833	-0.257368	0.013112	8.84301e-86	85.0534	cis	UKB-PPP
HSPB1	rs111642997	7	75919995	CTTTTA	C	0.244787	-0.552847	0.00889394	0	840.919	cis	UKB-PPP
ENDOU	rs11168215	12	48129778	C	A	0.306937	0.326529	0.00741839	0	422.448	cis	UKB-PPP
LRIG3	rs11172841	12	59352431	C	A	0.224675	0.0901103	0.00911098	4.5867e-23	22.3385	cis	UKB-PPP
CNTN1	rs11177604	12	41045385	A	C	0.383452	0.19899	0.0070555	5.28445e-175	174.277	cis	UKB-PPP
TSPAN8	rs11178654	12	71537329	C	T	0.408689	0.475946	0.00738045	0	904.943	cis	UKB-PPP
BOLA2_BOLA2B	rs111894927	16	30361101	C	A	0.0097274	-0.382903	0.040504	3.27793e-21	20.4844	cis	UKB-PPP
KAZALD1	rs11190812	10	102824292	A	G	0.0397966	-1.69603	0.0194453	0	1653.98	cis	UKB-PPP
LAIR1	rs111949142	19	54870191	A	T	0.184227	0.723161	0.00964453	0	1222.82	cis	UKB-PPP
GFRA1	rs11197603	10	118001771	C	T	0.147994	-0.303471	0.0101237	2.00909e-197	196.697	cis	UKB-PPP
TRIM58	rs11204523	1	248020556	C	G	0.758545	0.225562	0.00887249	1.41579e-142	141.849	cis	UKB-PPP
ERMAP	rs11210710	1	43209941	T	G	0.476148	-0.0906164	0.00698466	1.72624e-38	37.7629	cis	UKB-PPP
NCAM1	rs11214489	11	112975934	T	C	0.184895	-0.332747	0.0092402	5.66239e-284	283.247	cis	UKB-PPP
NAAA	rs112197434	4	76854118	T	A	0.233682	-0.668907	0.00876581	0	1266.43	cis	UKB-PPP
VSIG2	rs11219769	11	124620147	T	G	0.255934	0.213124	0.00838108	1.1995e-142	141.921	cis	UKB-PPP
PM20D1	rs112268616	1	205816893	C	T	0.339849	-0.839858	0.00804874	0	2366.46	cis	UKB-PPP
IGHMBP2	rs11228377	11	68603346	C	T	0.598366	-0.0791582	0.00786319	7.73571e-24	23.1115	cis	UKB-PPP
CA14	rs1122967	1	150258838	G	C	0.510339	0.173857	0.00718448	2.28034e-129	128.642	cis	UKB-PPP
CD6	rs11230563	11	60776209	T	C	0.347714	-0.809763	0.00770377	0	2401.3	cis	UKB-PPP
FABP4	rs112313579	8	82391183	TG	T	0.159064	-0.117675	0.00946383	1.7053e-35	34.7682	cis	UKB-PPP
RELT	rs11235729	11	73098326	A	G	0.206577	0.3988	0.00841222	0	489.801	cis	UKB-PPP
CXCL12	rs11239028	10	44883165	T	C	0.338507	0.195376	0.00810884	2.8774e-128	127.541	cis	UKB-PPP
MEGF10	rs112394041	5	126628584	CT	C	0.458332	0.397963	0.00731637	0	644.297	cis	UKB-PPP
ADAM12	rs11244909	10	127944593	C	T	0.609433	0.129391	0.00780317	9.4189e-62	61.026	cis	UKB-PPP
FXN	rs112450466	9	71830229	TAAAATA	T	0.379128	0.0787658	0.0078101	6.42836e-24	23.1919	cis	UKB-PPP
EPS8L2	rs11246276	11	706284	T	G	0.158783	-0.393806	0.0101291	0	329.917	cis	UKB-PPP
TDGF1	rs112481213	3	46619238	A	T	0.240302	1.31925	0.00904928	0	4617.32	cis	UKB-PPP
UBAC1	rs112505519	9	138830120	C	G	0.00167601	-0.987854	0.0960518	8.26799e-25	24.0826	cis	UKB-PPP
AKR1C4	rs11253048	10	5261159	G	A	0.177002	-0.068129	0.0101002	1.52686e-11	10.8162	cis	UKB-PPP
RBM17	rs11256771	10	6146262	T	C	0.0374358	-0.378377	0.0198686	7.36885e-81	80.1326	cis	UKB-PPP
ALDH1A1	rs112596047	9	75548526	T	A	0.265491	0.0908858	0.00817207	9.85825e-29	28.0062	cis	UKB-PPP
IGSF21	rs11261050	1	18447853	T	C	0.318967	-0.151549	0.00789026	3.22404e-82	81.4916	cis	UKB-PPP
SLAMF6	rs11265413	1	160460099	A	T	0.203023	-0.214546	0.00945293	4.88652e-114	113.311	cis	UKB-PPP
CD84	rs11265440	1	160553644	G	A	0.917992	-0.205606	0.0136191	1.69942e-51	50.7697	cis	UKB-PPP
CCL16	rs112689088	17	34307457	C	T	0.0960346	-1.33189	0.0123315	0	2535.28	cis	UKB-PPP
MUC13	rs1127233	3	124627024	G	T	0.262044	0.244474	0.00859975	9.09913e-178	177.041	cis	UKB-PPP
ITPA	rs1127354	20	3193842	A	C	0.074539	-1.18466	0.0145025	0	1450.98	cis	UKB-PPP
LZTFL1	rs1129183	3	45869972	T	C	0.077681	-0.266358	0.0141222	2.38781e-79	78.622	cis	UKB-PPP
SERPINA5	rs1130267	14	95063107	A	G	0.598796	0.200756	0.0076139	3.27341e-153	152.485	cis	UKB-PPP
APEX1	rs1130409	14	20925154	G	T	0.480083	-0.388737	0.00729531	0	618.389	cis	UKB-PPP
FABP6	rs1130435	5	159659273	T	C	0.4012	-0.131452	0.00787887	1.71041e-62	61.7669	cis	UKB-PPP
SLA2	rs113102870	20	35242796	A	G	0.00669036	-0.764149	0.0466252	2.28455e-60	59.6412	cis	UKB-PPP
DDX58	rs1133071	9	32455674	G	A	0.298761	0.28884	0.00832598	1.0617e-263	262.974	cis	UKB-PPP
TNFRSF11A	rs113339733	18	60018329	A	G	0.192673	-0.597919	0.00936762	0	886.57	cis	UKB-PPP
CCL8	rs1133763	17	32647831	C	A	0.154166	-1.07389	0.0102931	0	2365.76	cis	UKB-PPP
EGFLAM	rs113400125	5	38406251	T	C	0.0263197	1.4561	0.023452	0	838.991	cis	UKB-PPP
SEZ6L2	rs113443718	16	29892184	A	G	0.308319	0.162095	0.00739293	1.47571e-106	105.831	cis	UKB-PPP
TP53I3	rs1134516	2	24342532	A	G	0.158623	-0.596436	0.0103921	0	717.142	cis	UKB-PPP
IGBP1	rs113690423	23	69402868	T	C	0.141821	-0.0775868	0.00878177	1.00115e-18	17.9995	cis	UKB-PPP
P4HB	rs113708033	17	79835930	T	G	0.191801	0.0869644	0.00962074	1.57725e-19	18.8021	cis	UKB-PPP
MAP2	rs113770841	2	210360867	C	G	0.015139	0.435438	0.0306032	6.09537e-46	45.215	cis	UKB-PPP
TMEM132A	rs11379371	11	60702412	AG	A	0.401133	0.612655	0.00783	0	1331.41	cis	UKB-PPP
NINJ1	rs11379524	9	95882745	AC	A	0.630087	0.243194	0.00802656	1.19399e-201	200.923	cis	UKB-PPP
ACRV1	rs113811036	11	125573435	C	CTT	0.193071	0.0655479	0.00625743	1.12279e-25	24.9497	cis	UKB-PPP
NUB1	rs113920358	7	151038887	T	C	0.129029	-0.265551	0.0115654	1.1508e-116	115.939	cis	UKB-PPP
FOXJ3	rs1139978	1	42657196	G	T	0.138762	-0.102658	0.0110362	1.37911e-20	19.8604	cis	UKB-PPP
SCAMP3	rs1142287	1	155230131	T	C	0.256926	-0.0849939	0.00857321	3.62243e-23	22.441	cis	UKB-PPP
GPHA2	rs114391421	11	64730319	A	C	0.0460778	0.498941	0.0177359	4.01791e-174	173.396	cis	UKB-PPP
EIF4G3	rs11444926	1	21303583	GA	G	0.543236	0.0720452	0.00748173	6.00344e-22	21.2216	cis	UKB-PPP
ENO2	rs11446182	12	7022359	AG	A	0.273954	0.145334	0.00832257	2.76185e-68	67.5588	cis	UKB-PPP
TREH	rs11455968	11	118563703	GA	G	0.325361	0.883949	0.00808643	0	2596.89	cis	UKB-PPP
CIAPIN1	rs11458669	16	57507777	TC	T	0.527643	0.056182	0.00750626	7.17133e-14	13.1444	cis	UKB-PPP
S100A13	rs114678888	1	153595448	A	C	0.0405261	-0.503584	0.0187947	3.79315e-158	157.421	cis	UKB-PPP
FSTL1	rs1147707	3	120169248	T	C	0.394776	-0.149402	0.0078955	7.46277e-80	79.1271	cis	UKB-PPP
FETUB	rs114780909	3	186360255	A	T	0.00893746	-2.13914	0.0403146	0	613.2	cis	UKB-PPP
PMVK	rs114951074	1	154903917	T	C	0.00740311	-0.65844	0.0465802	2.2914e-45	44.6399	cis	UKB-PPP
SEL1L	rs11499034	14	81972441	C	T	0.0147691	-1.2545	0.0315322	0	345.404	cis	UKB-PPP
CD1C	rs115248892	1	158262619	T	G	0.00266099	-1.62449	0.0693301	2.05116e-121	120.688	cis	UKB-PPP
TPMT	rs115306927	6	18126938	T	A	0.0501778	-1.0953	0.0174752	0	854.959	cis	UKB-PPP
HAGH	rs115389912	16	1869974	A	G	0.00506677	-0.80935	0.0498864	3.42058e-59	58.4659	cis	UKB-PPP
SEC31A	rs11541628	4	83765605	A	C	0.025286	-0.3095	0.0242434	2.52639e-37	36.5975	cis	UKB-PPP
ENO1	rs11544513	1	8926474	T	G	0.00330682	-1.3221	0.0656869	4.26187e-90	89.3704	cis	UKB-PPP
PLXNB2	rs11547731	22	50722134	C	T	0.652845	-0.713462	0.00763663	0	1897.43	cis	UKB-PPP
S100A14	rs11548102	1	153587256	T	A	0.489413	-0.175186	0.00749155	6.15177e-121	120.211	cis	UKB-PPP
TPR	rs115482159	1	186301436	T	C	0.00583876	0.420082	0.0514938	3.40879e-16	15.4674	cis	UKB-PPP
CXCL10	rs11548618	4	76943947	A	G	0.00682463	1.72978	0.043722	0	341.584	cis	UKB-PPP
VWA1	rs115503338	1	1369623	A	G	0.0136799	-1.49444	0.0327144	0	454.901	cis	UKB-PPP
ACP1	rs11553746	2	272203	T	C	0.354916	-0.378572	0.00788117	0	502.817	cis	UKB-PPP
ADA	rs11555566	20	43255220	C	T	0.062645	1.27975	0.0154393	0	1493.94	cis	UKB-PPP
HNMT	rs11558538	2	138759649	T	C	0.108184	-1.11656	0.0118907	0	1916.79	cis	UKB-PPP
MMP7	rs11568819	11	102401633	A	G	0.0610351	0.567004	0.0152635	4.77529e-302	301.321	cis	UKB-PPP
C3	rs11569466	19	6701609	T	G	0.136546	-0.166592	0.0112209	7.3215e-50	49.1354	cis	UKB-PPP
PLA2G2A	rs11573156	1	20306146	C	G	0.228323	0.730757	0.00880018	0	1499.35	cis	UKB-PPP
PF4	rs11574452	4	74846661	A	C	0.0450877	-0.200965	0.0184052	9.35837e-28	27.0288	cis	UKB-PPP
ITGAL	rs11574938	16	30485393	C	G	0.515738	-0.156306	0.00758865	2.90001e-94	93.5376	cis	UKB-PPP
CSF1	rs11577194	1	110500175	C	T	0.524063	-0.186628	0.00746752	7.46449e-138	137.127	cis	UKB-PPP
SLAMF7	rs11581248	1	160720074	T	C	0.136099	-0.942797	0.0111435	0	1556.37	cis	UKB-PPP
STAB2	rs115840458	12	104034048	G	A	0.0672065	0.800343	0.0144	0	672.626	cis	UKB-PPP
CD244	rs115868021	1	160811374	G	C	0.00569767	-2.16388	0.0492614	0	420.736	cis	UKB-PPP
ADAM15	rs11589479	1	155033308	A	G	0.162516	1.02374	0.0102859	0	2153.14	cis	UKB-PPP
DNPEP	rs115897075	2	220250232	C	G	0.0181815	0.329899	0.0279799	4.36415e-32	31.3601	cis	UKB-PPP
PCSK9	rs11591147	1	55505647	T	G	0.0176885	-1.15328	0.0277856	0	375.816	cis	UKB-PPP
FOLR1	rs115974400	11	71878862	C	T	0.0680828	-0.18134	0.0142889	6.64049e-37	36.1778	cis	UKB-PPP
CTSC	rs11600158	11	88070914	G	A	0.098431	0.98901	0.0125011	0	1361.12	cis	UKB-PPP
GSN	rs116185403	9	124083642	T	C	0.0070277	1.02604	0.0446822	1.08893e-116	115.963	cis	UKB-PPP
TMED8	rs11620921	14	77939965	G	A	0.602718	-0.0661951	0.00765559	5.30396e-18	17.2754	cis	UKB-PPP
DEFA1_DEFA1B	rs116236945	8	6876927	T	C	0.386479	-0.274304	0.00870698	7.6913e-218	217.114	cis	UKB-PPP
MEGF11	rs11630800	15	66535743	T	C	0.210749	0.164385	0.00943203	5.0269e-68	67.2987	cis	UKB-PPP
NEO1	rs11632433	15	73467072	G	T	0.0977212	0.114371	0.0127309	2.61879e-19	18.5819	cis	UKB-PPP
DNAJA4	rs11635166	15	78538899	T	C	0.178629	0.156735	0.00949318	3.09457e-61	60.5094	cis	UKB-PPP
HAVCR2	rs116363290	5	156536137	T	C	0.00571119	-1.70363	0.0519225	4.09261e-236	235.388	cis	UKB-PPP
NPL	rs116448311	1	183096425	T	C	0.00546521	-1.70826	0.045358	0	309.676	cis	UKB-PPP
PTK7	rs116450546	6	43057265	T	A	0.03606	0.155729	0.0207938	6.92787e-14	13.1594	cis	UKB-PPP
CDH15	rs11646135	16	89199108	A	G	0.141512	0.437742	0.00928825	0	484.077	cis	UKB-PPP
HYAL1	rs116482870	3	50339622	T	C	0.0623473	-0.548913	0.0155165	3.99025e-274	273.399	cis	UKB-PPP
C1QTNF1	rs116539064	17	77018400	T	C	0.0972553	0.398118	0.0128129	5.83445e-212	211.234	cis	UKB-PPP
SDK2	rs11655934	17	71587577	A	G	0.149405	-0.674164	0.0107238	0	860.095	cis	UKB-PPP
LILRA6	rs11668526	19	54749060	T	C	0.593512	0.796493	0.00772974	0	2307.73	cis	UKB-PPP
CXCL17	rs11668599	19	42955136	G	A	0.0780617	0.117925	0.0123771	1.60768e-21	20.7938	cis	UKB-PPP
LYPD3	rs11671471	19	43996732	A	G	0.112665	-0.522329	0.0115146	0	448.585	cis	UKB-PPP
LYZL2	rs116792212	10	30894447	T	C	0.0396479	0.495069	0.0179461	1.62181e-167	166.79	cis	UKB-PPP
NAGK	rs11680831	2	71292522	C	T	0.342298	-0.222962	0.00793539	1.05925e-173	172.975	cis	UKB-PPP
MATN3	rs11694716	2	20207619	A	G	0.636409	-0.563749	0.00788355	0	1112.36	cis	UKB-PPP
SHISA5	rs11706087	3	48539536	C	T	0.024732	-0.391984	0.0232888	1.43681e-63	62.8426	cis	UKB-PPP
CA4	rs117154637	17	58234154	T	A	0.0349188	-0.825377	0.0204107	0	356.797	cis	UKB-PPP
MYOM2	rs117165873	8	2054077	G	A	0.00453411	1.07134	0.0563979	1.83823e-80	79.7356	cis	UKB-PPP
SERPINI1	rs11717419	3	167464512	A	G	0.221005	0.461805	0.00890009	0	586.444	cis	UKB-PPP
MANF	rs11721253	3	51547219	G	A	0.86477	0.098207	0.0109978	4.27366e-19	18.3692	cis	UKB-PPP
CLEC4A	rs117213717	12	8278195	A	G	0.0140684	-2.00629	0.0315394	0	880.59	cis	UKB-PPP
CYTL1	rs11722554	4	5016883	A	G	0.0379377	-1.31722	0.0188905	0	1057.75	cis	UKB-PPP
LYAR	rs11723339	4	4271886	T	C	0.620695	-0.0546209	0.0078957	4.5867e-12	11.3385	cis	UKB-PPP
SERPIND1	rs117254553	22	21029718	T	G	0.0026915	-0.872004	0.0759827	1.7346e-30	29.7608	cis	UKB-PPP
KLK11	rs117268623	19	51527970	T	C	0.0324973	-1.14741	0.0208715	0	658.116	cis	UKB-PPP
REEP4	rs117291678	8	21993410	C	G	0.0178381	-0.597057	0.0280647	1.96517e-100	99.7066	cis	UKB-PPP
IL6ST	rs11739016	5	55263373	T	C	0.118811	0.261047	0.0113446	3.63915e-117	116.439	cis	UKB-PPP
PAPPA	rs117448041	9	118342600	C	T	0.0196423	0.187133	0.0263841	1.31583e-12	11.8808	cis	UKB-PPP
CLIP2	rs117471007	7	73696488	T	C	0.0629494	0.249947	0.0154491	7.12361e-59	58.1473	cis	UKB-PPP
SUSD2	rs117587385	22	24577204	A	G	0.0375068	1.20452	0.0194643	0	833.474	cis	UKB-PPP
TREML2	rs11759347	6	41167097	A	C	0.238371	0.306811	0.00880806	7.70903e-266	265.113	cis	UKB-PPP
AMPD3	rs117706710	11	10508903	T	G	0.00914247	-1.71655	0.0381972	0	440.287	cis	UKB-PPP
DEFB4A_DEFB4B	rs117797877	8	8164592	T	C	0.0242995	0.232609	0.02599	3.55713e-19	18.4489	cis	UKB-PPP
GLT8D2	rs117801489	12	104408832	C	T	0.0173137	0.674695	0.0296419	1.10408e-114	113.957	cis	UKB-PPP
ENG	rs11794565	9	130601277	T	C	0.463358	0.259315	0.00767873	5.34564e-250	249.272	cis	UKB-PPP
FABP5	rs118019635	8	82193282	A	C	0.0735571	-0.199588	0.0143705	7.42164e-44	43.1295	cis	UKB-PPP
EVI5	rs11808092	1	93073228	A	C	0.255329	-0.145176	0.00863091	1.72822e-63	62.7624	cis	UKB-PPP
TFF3	rs118095917	21	43733628	T	C	0.00624814	-1.27714	0.0455976	1.26765e-172	171.897	cis	UKB-PPP
INSL5	rs11809759	1	67269905	G	A	0.398644	0.180242	0.0074269	4.18794e-130	129.378	cis	UKB-PPP
FCGR2A	rs11810143	1	161480649	G	A	0.117425	-1.47429	0.0118432	0	3367.17	cis	UKB-PPP
FUOM	rs11816588	10	135174600	C	T	0.0325539	0.503113	0.0207073	2.13796e-130	129.67	cis	UKB-PPP
TRIM5	rs11821656	11	5689144	C	G	0.140092	-0.407554	0.01076	0	313.206	cis	UKB-PPP
SLIT2	rs1185160	4	20200351	T	G	0.700508	-0.0613791	0.00842192	3.14557e-13	12.5023	cis	UKB-PPP
CSPG4	rs11854097	15	75995221	G	A	0.255693	-0.134289	0.00810958	1.3712e-61	60.8629	cis	UKB-PPP
PPP1R14D	rs11855641	15	41088017	G	A	0.340105	0.0610645	0.00795297	1.61324e-14	13.7923	cis	UKB-PPP
ZFYVE19	rs11858010	15	41099163	C	T	0.354663	-0.374491	0.00781437	0	500.489	cis	UKB-PPP
LAMP3	rs11921884	3	182828245	T	G	0.649115	0.232694	0.0075188	2.68534e-210	209.571	cis	UKB-PPP
GNPDA1	rs11949303	5	141407705	C	T	0.148605	0.128391	0.010751	7.12853e-33	32.147	cis	UKB-PPP
EPO	rs11976235	7	100320381	T	C	0.00591259	0.546911	0.0492097	1.07374e-28	27.9691	cis	UKB-PPP
COL5A1	rs12002679	9	137533634	G	C	0.281517	0.236004	0.0085354	2.79254e-168	167.554	cis	UKB-PPP
ITGBL1	rs12018094	13	101986692	T	G	0.187796	-0.362743	0.00928678	0	332.991	cis	UKB-PPP
CASP9	rs12024833	1	15866416	G	A	0.524827	-0.0814396	0.0076792	2.81838e-26	25.55	cis	UKB-PPP
LYPD8	rs12044252	1	249065691	C	T	0.0936925	0.846145	0.0131384	0	902.565	cis	UKB-PPP
C1QA	rs12058824	1	22963050	A	G	0.0826331	-0.631245	0.0134846	0	477.621	cis	UKB-PPP
CEP170	rs12072595	1	243374815	G	T	0.360129	0.069952	0.00787435	6.47739e-19	18.1886	cis	UKB-PPP
SF3B4	rs12078573	1	149903609	A	G	0.0787157	-0.0965541	0.0139662	4.73042e-12	11.3251	cis	UKB-PPP
AMY2B	rs12080068	1	104329823	A	C	0.0921786	0.658622	0.0137058	0	503.215	cis	UKB-PPP
DDC	rs12112308	7	50603487	C	T	0.0160651	-1.43467	0.0299688	0	499.425	cis	UKB-PPP
LY9	rs12128261	1	160762784	G	T	0.217315	0.59974	0.00914664	0	935.506	cis	UKB-PPP
CD101	rs12130298	1	117544331	C	A	0.0752012	-1.27797	0.0144045	0	1711.28	cis	UKB-PPP
F13B	rs12134960	1	197009508	C	G	0.159102	-0.558501	0.010037	0	674.198	cis	UKB-PPP
NAGA	rs121434529	22	42457056	T	C	0.00495245	-1.29367	0.0534111	1.33968e-129	128.873	cis	UKB-PPP
PTH1R	rs121434601	3	46939587	T	C	0.00265918	2.25921	0.073702	2.39332e-206	205.621	cis	UKB-PPP
NCR3LG1	rs12146443	11	17384498	C	T	0.617264	0.361403	0.00710462	0	563.701	cis	UKB-PPP
C1S	rs12146727	12	7170336	A	G	0.135005	-0.668054	0.0109743	0	806.557	cis	UKB-PPP
KIR3DL1	rs12150998	19	55343039	G	A	0.564277	-0.926156	0.00785938	0	3017.58	cis	UKB-PPP
CCN4	rs12156037	8	134204458	G	A	0.353644	-0.438788	0.00782431	0	684.77	cis	UKB-PPP
SH2D1A	rs12164382	23	123480147	T	C	0.417179	0.257623	0.006398	0	353.778	cis	UKB-PPP
MTIF3	rs1218825	13	28009920	C	G	0.956075	0.217781	0.0185372	7.19946e-32	31.1427	cis	UKB-PPP
ACY1	rs121912698	3	52022837	T	C	0.00440744	-1.69191	0.0537128	8.93305e-218	217.049	cis	UKB-PPP
MAPK13	rs12210904	6	36098191	A	C	0.293797	0.0657827	0.00854131	1.34246e-14	13.8721	cis	UKB-PPP
CD164	rs12213313	6	109757893	G	C	0.329912	-0.149478	0.00800394	7.82889e-78	77.1063	cis	UKB-PPP
CLEC12A	rs12230629	12	10117783	C	T	0.266959	0.493869	0.00873557	0	695.908	cis	UKB-PPP
ITGB7	rs12232003	12	53593632	C	T	0.074409	0.181354	0.0133544	5.25049e-42	41.2798	cis	UKB-PPP
TSPAN15	rs1227967	10	71267834	C	T	0.501078	-0.0558228	0.00776848	6.68036e-13	12.1752	cis	UKB-PPP
BCL2L15	rs1230715	1	114428086	C	A	0.673132	0.177155	0.00800455	1.56315e-108	107.806	cis	UKB-PPP
CDHR5	rs12360820	11	620927	C	A	0.828755	0.690378	0.00995286	0	1046.74	cis	UKB-PPP
QSOX1	rs12371	1	180163390	G	A	0.0876173	-1.08621	0.013405	0	1427.78	cis	UKB-PPP
IGSF8	rs12408242	1	160061934	C	T	0.214671	0.156221	0.00913206	1.31947e-65	64.8796	cis	UKB-PPP
NBL1	rs12408663	1	19968058	C	T	0.232239	-0.123387	0.00882114	1.85396e-44	43.7319	cis	UKB-PPP
MUC2	rs12416873	11	1081577	A	G	0.207783	-0.264666	0.00768919	1.24451e-259	258.905	cis	UKB-PPP
CDH2	rs12454164	18	25690927	A	G	0.310984	-0.101206	0.00745171	5.14636e-42	41.2885	cis	UKB-PPP
CEACAM6	rs12459454	19	42263143	G	A	0.29177	-0.120252	0.00809709	6.8281e-50	49.1657	cis	UKB-PPP
CEACAM8	rs12459454	19	42263143	G	A	0.292134	-0.130572	0.00804995	3.62744e-59	58.4404	cis	UKB-PPP
IL1RL1	rs12470864	2	102926362	A	G	0.390602	-0.688545	0.00714748	0	2017.26	cis	UKB-PPP
ALPP	rs12478529	2	233286654	T	C	0.234738	0.505569	0.00873697	0	728.959	cis	UKB-PPP
DCBLD2	rs12487717	3	98605007	A	G	0.0130819	-1.09115	0.0321138	4.7863e-253	252.32	cis	UKB-PPP
FAM3D	rs12493131	3	58649978	G	T	0.903715	0.491741	0.0109208	0	442.024	cis	UKB-PPP
PDGFC	rs12499706	4	157095850	G	C	0.274729	-0.0912697	0.00860185	2.66379e-26	25.5745	cis	UKB-PPP
FN1	rs1250259	2	216300482	A	T	0.736506	0.447594	0.00847239	0	607.875	cis	UKB-PPP
AFP	rs12506899	4	74319283	G	T	0.396859	-0.186045	0.00713109	4.83059e-150	149.316	cis	UKB-PPP
FGF5	rs12509595	4	81182554	C	T	0.293417	0.682078	0.00783308	0	1648.52	cis	UKB-PPP
CD83	rs12526086	6	14105897	A	G	0.22253	0.199606	0.00881486	1.58855e-113	112.799	cis	UKB-PPP
SSC4D	rs12540573	7	76039013	C	A	0.0615312	0.687288	0.0146553	0	479.346	cis	UKB-PPP
CA1	rs12544332	8	86256210	A	C	0.588965	-0.0887517	0.0074213	5.82237e-33	32.2349	cis	UKB-PPP
MSRA	rs12546887	8	10292876	T	C	0.590213	-0.0574071	0.00765517	6.42392e-14	13.1922	cis	UKB-PPP
GCLM	rs12563495	1	94384624	A	G	0.508741	-0.0602814	0.00766648	3.75059e-15	14.4259	cis	UKB-PPP
FCRL2	rs12568320	1	157744004	G	A	0.167657	0.767318	0.00986548	0	1315.61	cis	UKB-PPP
CST6	rs12577165	11	65776429	C	T	0.024002	0.613071	0.0236152	1.37404e-148	147.862	cis	UKB-PPP
RNASE4	rs12588573	14	21146584	T	C	0.217668	-0.36502	0.00901944	0	357.361	cis	UKB-PPP
PPCDC	rs12591994	15	75320306	G	A	0.0645358	0.670013	0.0150023	0	434.864	cis	UKB-PPP
CARHSP1	rs12597479	16	8903589	T	G	0.525945	-0.0776729	0.00740213	9.27257e-26	25.0328	cis	UKB-PPP
NAGPA	rs12599777	16	5079466	G	A	0.182643	-0.410461	0.00986824	0	377.397	cis	UKB-PPP
CCL2	rs12601658	17	32533423	A	T	0.228723	-0.0678942	0.00843879	8.59014e-16	15.066	cis	UKB-PPP
FCAR	rs12608573	19	55391374	G	C	0.217634	0.843811	0.00917812	0	1837.49	cis	UKB-PPP
PALM	rs12610821	19	719295	G	C	0.0567098	0.319431	0.0160665	5.85868e-88	87.2322	cis	UKB-PPP
RNF149	rs12621632	2	101897325	T	C	0.40646	0.280815	0.00761526	1.1508e-297	296.939	cis	UKB-PPP
CBLN4	rs12624596	20	54290016	A	G	0.286347	0.187899	0.00830958	3.28095e-113	112.484	cis	UKB-PPP
ADD1	rs1263339	4	2917974	C	G	0.186454	-0.17659	0.00933079	7.0372e-80	79.1526	cis	UKB-PPP
DNAJB6	rs12668458	7	157145474	C	T	0.458314	0.190996	0.00775248	5.10505e-134	133.292	cis	UKB-PPP
CTSV	rs12686511	9	99909044	T	C	0.206793	0.256728	0.00879989	4.14e-187	186.383	cis	UKB-PPP
SH3BP1	rs12710562	22	38029723	G	A	0.182679	0.267861	0.00990296	3.97192e-161	160.401	cis	UKB-PPP
SPINK6	rs12717962	5	147566124	G	A	0.553701	-0.359092	0.00727519	0	530.816	cis	UKB-PPP
IL2RA	rs12722497	10	6095928	A	C	0.0886912	0.956182	0.0133443	0	1116.88	cis	UKB-PPP
CELSR2	rs12740374	1	109817590	T	G	0.22099	0.46018	0.0090776	0	559.846	cis	UKB-PPP
UROD	rs12749939	1	45478433	T	C	0.258317	-0.477212	0.00849751	0	686.693	cis	UKB-PPP
ANGPTL1	rs12753251	1	178529898	A	G	0.534054	-0.284166	0.00751466	0	312.189	cis	UKB-PPP
ATRAID	rs1275530	2	27432547	G	A	0.707122	-0.278873	0.00811349	6.72977e-259	258.172	cis	UKB-PPP
PTS	rs12796145	11	112076587	C	G	0.232772	-0.235581	0.00890685	3.70681e-154	153.431	cis	UKB-PPP
CD69	rs12819552	12	9919832	G	A	0.421933	-0.0554819	0.00767925	5.01418e-13	12.2998	cis	UKB-PPP
MAGED1	rs12847714	23	51678066	T	C	0.143137	-0.063702	0.00912804	2.9792e-12	11.5259	cis	UKB-PPP
SLITRK6	rs12863734	13	86370571	A	G	0.0172049	-1.41086	0.0292955	0	505.42	cis	UKB-PPP
DLK1	rs12881545	14	101176212	C	G	0.66908	0.49245	0.00777539	0	872.934	cis	UKB-PPP
SERPINA11	rs12898137	14	94910582	A	T	0.411118	-0.621336	0.00682644	0	1801.01	cis	UKB-PPP
CA12	rs12916532	15	63674171	C	T	0.274115	-0.294043	0.00840932	7.31139e-268	267.136	cis	UKB-PPP
UMOD	rs12922822	16	20367645	T	C	0.181666	-0.969036	0.00934472	0	2337.2	cis	UKB-PPP
CEP112	rs12938334	17	63934200	C	A	0.432721	-0.229079	0.00789455	3.97192e-185	184.401	cis	UKB-PPP
CD79B	rs12946669	17	62006007	T	C	0.394182	-0.163364	0.00742789	3.33426e-107	106.477	cis	UKB-PPP
CLUL1	rs12957470	18	591690	C	G	0.286379	0.613679	0.00811193	0	1244.74	cis	UKB-PPP
COMP	rs12974746	19	18906548	G	A	0.03016	-0.579389	0.0216929	3.72392e-157	156.429	cis	UKB-PPP
LILRB5	rs12975366	19	54759361	C	T	0.395204	-1.18537	0.00777803	0	5045.7	cis	UKB-PPP
PSG1	rs12986075	19	43373034	A	G	0.198713	-0.961961	0.00934989	0	2300.67	cis	UKB-PPP
FRZB	rs13009	2	183699364	T	C	0.0815478	-0.816929	0.0136228	0	782.767	cis	UKB-PPP
MITD1	rs13009147	2	99803998	G	T	0.65241	-0.075435	0.00791199	1.50938e-21	20.8212	cis	UKB-PPP
DPP4	rs13015258	2	162930725	G	T	0.621154	-0.228501	0.00750186	9.01571e-204	203.045	cis	UKB-PPP
AHCY	rs13043752	20	32883308	A	G	0.0159232	-1.37454	0.030064	0	455.679	cis	UKB-PPP
CRYZL1	rs13050238	21	34997018	T	C	0.0316415	-0.370247	0.0214894	1.59993e-66	65.7959	cis	UKB-PPP
CLEC3B	rs13065490	3	45057108	T	A	0.269137	0.237963	0.00838984	5.74116e-177	176.241	cis	UKB-PPP
FHIT	rs13070475	3	59969336	A	G	0.644227	0.0893594	0.00798745	4.69678e-29	28.3282	cis	UKB-PPP
BTD	rs13078881	3	15686693	C	G	0.0432858	-1.61833	0.0183925	0	1683.18	cis	UKB-PPP
KLB	rs13103023	4	39457617	A	G	0.327613	-0.761617	0.00796867	0	1985.69	cis	UKB-PPP
CXCL9	rs13118503	4	76860470	T	C	0.241048	-0.149477	0.00804664	4.98999e-77	76.3019	cis	UKB-PPP
TGFBI	rs13159365	5	135389433	T	C	0.510281	-0.54565	0.00735251	0	1197.91	cis	UKB-PPP
CXCL14	rs13171268	5	134955385	G	C	0.357206	-0.0717531	0.00739308	2.85825e-22	21.5439	cis	UKB-PPP
TYMP	rs131805	22	50964153	C	T	0.782701	0.224651	0.00917973	2.90402e-132	131.537	cis	UKB-PPP
CPA1	rs13226219	7	130019491	C	T	0.128528	0.2555	0.0110747	9.1622e-118	117.038	cis	UKB-PPP
ACTA2	rs1324551	10	90751516	T	C	0.498774	-0.0602131	0.00682485	1.11815e-18	17.9515	cis	UKB-PPP
UNC5D	rs13260977	8	35105155	G	A	0.41793	-0.0640096	0.00781866	2.68287e-16	15.5714	cis	UKB-PPP
ENPP2	rs13267597	8	120654225	G	T	0.326896	-0.262099	0.00651984	0	352.626	cis	UKB-PPP
TNFRSF10A	rs13278062	8	23082971	T	G	0.502049	-0.462361	0.00735572	0	859.855	cis	UKB-PPP
ARHGEF10	rs13281104	8	1811923	G	A	0.243527	0.316776	0.00868295	2.09894e-291	290.678	cis	UKB-PPP
PKN3	rs13283282	9	131465481	G	C	0.146498	0.215463	0.0107859	8.8308e-89	88.054	cis	UKB-PPP
PTGES2	rs13283456	9	130884753	T	C	0.21026	-0.0969266	0.00933865	3.08745e-25	24.5104	cis	UKB-PPP
CPB1	rs13318853	3	148562399	A	G	0.23729	0.128591	0.00864128	4.37824e-50	49.3587	cis	UKB-PPP
TPPP3	rs13334364	16	67332365	C	T	0.0751394	-0.117271	0.0146652	1.27997e-15	14.8928	cis	UKB-PPP
CD226	rs13381239	18	67526725	A	T	0.471689	-0.263971	0.00764902	5.59758e-261	260.252	cis	UKB-PPP
CD28	rs13406632	2	204649338	C	G	0.167567	-0.260668	0.0100966	5.63638e-147	146.249	cis	UKB-PPP
IL36G	rs13410389	2	113738023	A	G	0.161678	-0.106617	0.0103766	9.1601e-25	24.0381	cis	UKB-PPP
ARHGAP25	rs13413887	2	68996668	G	A	0.758171	0.105748	0.00888962	1.24566e-32	31.9046	cis	UKB-PPP
GC	rs1352846	4	72617775	G	A	0.2923	1.20212	0.00830944	0	4546.99	cis	UKB-PPP
AMOTL2	rs1353778	3	134088443	T	A	0.612658	0.0610168	0.00781582	5.86408e-15	14.2318	cis	UKB-PPP
SLMAP	rs1354034	3	56849749	C	T	0.604628	0.0708596	0.00758632	9.5918e-21	20.0181	cis	UKB-PPP
FUCA1	rs13551	1	24180962	C	T	0.338992	-0.381903	0.00463366	0	1477.08	cis	UKB-PPP
APOL1	rs136168	22	36660842	A	G	0.813258	-0.317775	0.00879463	6.91831e-286	285.16	cis	UKB-PPP
SEZ6L	rs137203	22	26688831	T	G	0.0191	-0.570654	0.0262121	4.40555e-105	104.356	cis	UKB-PPP
PCDH7	rs1374657	4	30837143	T	C	0.283498	-0.11607	0.00827151	9.86279e-45	44.006	cis	UKB-PPP
SLC27A4	rs137948800	9	131069717	TA	T	0.123182	0.081239	0.0115939	2.43388e-12	11.6137	cis	UKB-PPP
ATXN10	rs138153	22	46107078	C	G	0.706718	-0.106167	0.00838143	9.01571e-37	36.045	cis	UKB-PPP
MILR1	rs138176943	17	62464621	A	G	0.0577858	0.796328	0.0163185	0	518.892	cis	UKB-PPP
CDH3	rs138190335	16	68719119	C	T	0.00391614	0.736063	0.0589439	8.73373e-36	35.0588	cis	UKB-PPP
PTRHD1	rs138426814	2	25013402	C	T	0.0010697	-1.14531	0.115565	3.74973e-23	22.426	cis	UKB-PPP
NRCAM	rs138528835	7	107987349	TTAAA	T	0.308205	0.297687	0.0082013	1.77011e-288	287.752	cis	UKB-PPP
CD2AP	rs1385742	6	47595155	T	A	0.644572	-0.285552	0.00771142	3.80189e-300	299.42	cis	UKB-PPP
AK2	rs138577419	1	33502381	C	G	0.00262901	-0.770593	0.0736586	1.29509e-25	24.8877	cis	UKB-PPP
UXS1	rs138588539	2	106804592	CT	C	0.0781473	0.175172	0.0140849	1.64778e-35	34.7831	cis	UKB-PPP
EIF5	rs138711694	14	103812439	C	T	0.0175777	-0.249859	0.0306619	3.67451e-16	15.4348	cis	UKB-PPP
METAP1D	rs138869820	2	172931008	A	G	0.00166384	-0.812331	0.0928181	2.09894e-18	17.678	cis	UKB-PPP
SAT2	rs13894	17	7529902	A	G	0.0727164	-1.01394	0.0146918	0	1036.2	cis	UKB-PPP
OPTC	rs139024490	1	203468792	C	T	0.00439865	-1.72472	0.0544355	2.60016e-220	219.585	cis	UKB-PPP
ADGRE5	rs139113505	19	14499616	T	C	0.0169479	-0.715177	0.0280463	1.97697e-143	142.704	cis	UKB-PPP
FOLR3	rs139130389	11	71850156	CTA	C	0.0726155	1.70004	0.0144003	0	3028.59	cis	UKB-PPP
MFAP4	rs139356332	17	19289286	C	G	0.0231911	-0.722082	0.0252079	1.84502e-180	179.734	cis	UKB-PPP
CCL20	rs1395338	2	228648323	A	G	0.60053	0.0934663	0.00762913	1.65425e-34	33.7814	cis	UKB-PPP
VCAM1	rs139561173	1	101145190	C	A	0.21131	-0.104881	0.00907079	6.38263e-31	30.195	cis	UKB-PPP
APOD	rs139828053	3	195298892	C	T	0.0313123	-0.536629	0.0220963	2.76058e-130	129.559	cis	UKB-PPP
IFNLR1	rs139958347	1	24513723	C	G	0.039599	-0.942374	0.0214063	0	422.581	cis	UKB-PPP
NPC2	rs140130028	14	74947404	T	C	0.00909881	-2.02151	0.0379504	0	617.955	cis	UKB-PPP
SIGLEC7	rs140185670	19	51646140	C	G	0.0681529	-0.634584	0.0151209	0	384.171	cis	UKB-PPP
MZB1	rs140248321	5	138725772	AGAT	A	0.0643862	0.248049	0.0166834	5.31863e-50	49.2742	cis	UKB-PPP
MINDY1	rs140386498	1	150972959	T	A	0.011724	-0.627939	0.0346217	1.62218e-73	72.7899	cis	UKB-PPP
CENPF	rs140399039	1	214795521	C	T	0.00105905	-1.09611	0.122373	3.3335e-19	18.4771	cis	UKB-PPP
CES2	rs140461033	16	66971964	A	G	0.00357856	-1.05004	0.061802	9.67832e-65	64.0142	cis	UKB-PPP
FGA	rs140473879	4	155479065	T	C	0.00378442	-1.30656	0.0612866	7.58578e-101	100.12	cis	UKB-PPP
GSTM4	rs140584594	1	110232983	G	A	0.732061	-0.429997	0.00868778	0	533.739	cis	UKB-PPP
EDAR	rs140661471	2	109603739	A	G	0.0136782	1.65969	0.0318064	0	593.074	cis	UKB-PPP
LGALS4	rs140695578	19	39265229	T	A	0.031921	0.279919	0.0194071	3.68044e-47	46.4341	cis	UKB-PPP
TPP1	rs140726254	11	6638944	A	G	0.00221617	2.88961	0.078877	8.12831e-294	293.09	cis	UKB-PPP
CEACAM21	rs140838345	19	42077599	AGAATC	A	0.777142	-1.26705	0.00922965	0	4094.58	cis	UKB-PPP
ARG2	rs140881784	14	68132084	C	G	0.00790251	-0.40425	0.0466169	4.255e-18	17.3711	cis	UKB-PPP
CCL11	rs140905292	17	32515534	A	G	0.224055	-0.120636	0.00854339	2.84577e-45	44.5458	cis	UKB-PPP
RBKS	rs140948699	2	28081439	G	C	0.00912298	-1.81189	0.0385037	0	482.624	cis	UKB-PPP
CASP7	rs141266925	10	115485285	C	T	0.00293918	-1.15139	0.0695118	1.26911e-61	60.8965	cis	UKB-PPP
CLEC11A	rs141369989	19	51226507	A	G	0.0285219	0.820278	0.0226868	2.91743e-286	285.535	cis	UKB-PPP
INPP1	rs141472596	2	191151517	G	A	0.00150102	-1.55345	0.103789	1.19922e-50	49.9211	cis	UKB-PPP
SUOX	rs141735896	12	56397802	T	C	0.00593375	-0.39315	0.0478282	2.03423e-16	15.6916	cis	UKB-PPP
SUSD4	rs1418152	1	223447975	G	T	0.401353	-0.380208	0.00765178	0	537.925	cis	UKB-PPP
MCEMP1	rs141879681	19	7719439	G	A	0.00636688	1.43201	0.0491118	6.59174e-187	186.181	cis	UKB-PPP
ELAC1	rs142132015	18	48510696	C	T	0.00484147	-0.861409	0.0538017	1.07424e-57	56.9689	cis	UKB-PPP
GUCA2A	rs142157365	1	42628591	T	A	0.00228399	-2.10895	0.077741	4.61318e-162	161.336	cis	UKB-PPP
PHYKPL	rs142181517	5	177638965	A	T	0.00736734	-2.03758	0.044444	0	458.172	cis	UKB-PPP
MTUS1	rs142323734	8	17658751	A	G	0.0406172	0.432495	0.0193039	3.54813e-111	110.45	cis	UKB-PPP
GIT1	rs142511067	17	28056287	G	C	0.021749	0.245339	0.0266189	3.06267e-20	19.5139	cis	UKB-PPP
VCPKMT	rs142528336	14	50581011	C	A	0.00971867	-0.394643	0.0401992	9.4973e-23	22.0224	cis	UKB-PPP
UBXN1	rs142782985	11	62446179	C	G	0.00216952	0.555987	0.0803071	4.41367e-12	11.3552	cis	UKB-PPP
IL20RA	rs143005532	6	137330486	T	C	0.0015113	0.81529	0.0992907	2.19079e-16	15.6594	cis	UKB-PPP
PTN	rs1431092	7	137016309	A	T	0.424832	0.150855	0.0073491	1.23367e-93	92.9088	cis	UKB-PPP
CLC	rs143121234	19	40226530	G	C	0.00194893	-1.35723	0.0906447	1.10078e-50	49.9583	cis	UKB-PPP
CES1	rs143168962	16	55849073	G	T	0.0565026	-1.15153	0.0161829	0	1101.44	cis	UKB-PPP
CALB1	rs143241372	8	91123583	G	A	0.00927652	0.6549	0.0400882	5.4275e-60	59.2654	cis	UKB-PPP
MSTN	rs143242500	2	190924861	G	A	0.00201601	0.786304	0.0867052	1.20448e-19	18.9192	cis	UKB-PPP
ADIPOQ	rs143257534	3	186551888	T	C	0.0259864	-0.614829	0.0204078	2.13796e-199	198.67	cis	UKB-PPP
TREM2	rs143332484	6	41129207	T	C	0.009926	-1.48289	0.033928	0	416.557	cis	UKB-PPP
PRTFDC1	rs143356584	10	25241502	T	C	0.0136535	-0.858359	0.0328301	1.10917e-150	149.955	cis	UKB-PPP
PARP1	rs1433574	1	226609339	C	A	0.160737	-0.158568	0.0100886	1.14842e-55	54.9399	cis	UKB-PPP
LRPAP1	rs143486729	4	3525656	A	G	0.033849	-0.550285	0.0178503	1.11173e-208	207.954	cis	UKB-PPP
UPB1	rs143493067	22	24919586	A	G	0.00169407	-0.858524	0.0899547	1.37467e-21	20.8618	cis	UKB-PPP
MAD1L1	rs143579216	7	2265063	A	G	0.0027728	1.27518	0.0754145	3.86901e-64	63.4124	cis	UKB-PPP
ACOT13	rs143667676	6	24698187	T	G	0.00210084	-1.055	0.0824922	1.88756e-37	36.7241	cis	UKB-PPP
PRAP1	rs143674922	10	135161903	A	G	0.0181886	-1.29767	0.0281617	0	462.829	cis	UKB-PPP
RAB44	rs143756287	6	36694800	ACTCCTGACCGCAAGTGATC	A	0.279324	-0.1472	0.00851852	6.65273e-67	66.177	cis	UKB-PPP
CHAD	rs144030994	17	48542714	T	G	0.00592099	-1.62959	0.0475407	1.68267e-257	256.774	cis	UKB-PPP
PDGFA	rs144168379	7	641183	T	C	0.00327366	-0.445505	0.0659759	1.45278e-11	10.8378	cis	UKB-PPP
TK1	rs144204502	17	76183233	T	C	0.0127987	-0.350009	0.0345488	4.03088e-24	23.3946	cis	UKB-PPP
CNPY4	rs144305120	7	99745585	G	T	0.0706001	-0.335065	0.0148172	3.21366e-113	112.493	cis	UKB-PPP
DPEP2	rs144339907	16	68025998	C	A	0.00360839	-2.28015	0.0611719	4.25598e-304	303.371	cis	UKB-PPP
SIRT2	rs144373891	19	39379770	T	C	0.0092148	-0.716416	0.0393798	5.91834e-74	73.2278	cis	UKB-PPP
RAB33A	rs144449184	23	129357993	T	A	0.00126855	-0.749392	0.0910823	1.90941e-16	15.7191	cis	UKB-PPP
MECR	rs144612117	1	29544575	CCCTCTGGAAG	C	0.13517	0.107493	0.0113327	2.4188e-21	20.6164	cis	UKB-PPP
PTPRR	rs144705265	12	71158453	A	G	0.00528757	-1.1543	0.0507429	1.49968e-114	113.824	cis	UKB-PPP
GALNT7	rs144873913	4	174235304	A	C	0.00234098	-0.855181	0.0766961	7.14003e-29	28.1463	cis	UKB-PPP
A1BG	rs145144275	19	58861808	G	A	0.0089572	-2.13444	0.0377739	0	695.18	cis	UKB-PPP
SLC4A1	rs145919155	17	42307386	A	G	0.04985	-0.137971	0.0170806	6.60389e-16	15.1802	cis	UKB-PPP
OPHN1	rs145954821	23	67663257	T	C	0.0170768	-0.251891	0.0264173	1.49796e-21	20.8245	cis	UKB-PPP
TXN	rs146018216	9	113013717	A	G	0.00155642	-1.15226	0.0948862	6.20297e-34	33.2074	cis	UKB-PPP
ENTPD5	rs146086623	14	74467222	A	G	0.0533797	-0.972806	0.0169272	0	719.055	cis	UKB-PPP
DCTPP1	rs146094440	16	30435601	G	C	0.0132456	-0.520335	0.0350451	7.21274e-50	49.1419	cis	UKB-PPP
EFHD1	rs146096867	2	233520579	T	C	0.0839956	0.324893	0.0130347	3.97192e-137	136.401	cis	UKB-PPP
VNN1	rs146101841	6	133024504	CATAGACAT	C	0.256606	-1.00122	0.00865816	0	2905.95	cis	UKB-PPP
C19orf12	rs146170087	19	30193654	C	T	0.000956807	-1.00085	0.122289	2.73842e-16	15.5625	cis	UKB-PPP
IL7	rs146201210	8	79748057	T	C	0.0952284	-0.182761	0.0129614	3.77746e-45	44.4228	cis	UKB-PPP
KLRF1	rs146460124	12	9984965	A	G	0.00171311	2.66991	0.0884392	3.28852e-200	199.483	cis	UKB-PPP
DHRS4L2	rs146691898	14	24477942	G	A	0.0522648	-0.651476	0.0171713	0	314.243	cis	UKB-PPP
ANXA3	rs146728751	4	79500235	A	G	0.00159316	-1.22186	0.0931619	2.68473e-39	38.5711	cis	UKB-PPP
SUSD1	rs146879704	9	114886569	T	C	0.00316255	-1.2668	0.0682636	7.09905e-77	76.1488	cis	UKB-PPP
VIT	rs1468810	2	36993940	A	C	0.586181	-0.432223	0.00686633	0	862.338	cis	UKB-PPP
FOLR2	rs146893981	11	71917353	T	C	0.0293612	0.321264	0.0212574	1.32892e-51	50.8765	cis	UKB-PPP
FAM172A	rs1470150	5	93138654	C	T	0.131773	0.191092	0.0111595	9.88325e-66	65.0051	cis	UKB-PPP
NXPH3	rs147028083	17	47656030	G	C	0.00710876	-2.10042	0.0448108	0	478.86	cis	UKB-PPP
PDZK1	rs1471633	1	145723739	C	A	0.533903	-0.111389	0.00757506	6.01035e-49	48.2211	cis	UKB-PPP
COL1A1	rs147266928	17	48263206	C	T	0.00123978	1.42463	0.110843	8.29851e-38	37.081	cis	UKB-PPP
RNASE3	rs147307766	14	21385991	T	C	0.0537026	0.569287	0.0167075	1.80717e-254	253.743	cis	UKB-PPP
CAPS	rs147363394	19	5915300	A	C	0.00138836	-2.20213	0.0959885	1.79061e-116	115.747	cis	UKB-PPP
NOTCH3	rs147373451	19	15302941	C	T	0.00297678	-1.32398	0.0699922	8.39267e-80	79.0761	cis	UKB-PPP
LGALS8	rs1475133	1	236716686	A	G	0.761712	0.306036	0.00851606	8.29851e-283	282.081	cis	UKB-PPP
SLC39A5	rs147572362	12	56625114	C	T	0.0074873	-0.695558	0.0420451	1.79473e-61	60.746	cis	UKB-PPP
CALB2	rs1476089	16	71153772	A	G	0.287668	-0.0693794	0.00841981	1.72187e-16	15.764	cis	UKB-PPP
REG3A	rs147616162	2	79395511	A	T	0.0589184	0.406934	0.0153062	9.77237e-156	155.01	cis	UKB-PPP
TXNDC9	rs147732775	2	100115083	A	G	0.0110729	0.251055	0.036795	8.91046e-12	11.0501	cis	UKB-PPP
RWDD1	rs147899431	6	116892681	C	G	0.0433595	0.306592	0.0183038	5.64677e-63	62.2482	cis	UKB-PPP
AMBP	rs147941577	9	116831989	G	A	0.00283119	-1.69	0.0665447	2.75423e-142	141.56	cis	UKB-PPP
TMPRSS11D	rs148060334	4	68705712	G	A	0.0355813	-0.342296	0.0200742	3.40487e-65	64.4679	cis	UKB-PPP
GFRA2	rs1480999	8	21474088	A	G	0.562143	0.308538	0.00776918	0	344.165	cis	UKB-PPP
RALB	rs148102406	2	121035039	TGTGA	T	0.683452	-0.116842	0.00835068	1.74542e-44	43.7581	cis	UKB-PPP
EFNA4	rs148289726	1	155039270	T	C	0.00251113	-1.30365	0.0781312	1.67263e-62	61.7766	cis	UKB-PPP
GRAP2	rs148328786	22	40342993	G	A	0.0135451	0.322146	0.0340753	3.26287e-21	20.4864	cis	UKB-PPP
GBP1	rs148526074	1	89523756	T	G	0.0276273	-1.31382	0.0230814	0	705.416	cis	UKB-PPP
TNFRSF21	rs148598211	6	47254244	T	C	0.00422531	-1.87442	0.0566048	1.8578e-240	239.731	cis	UKB-PPP
LGMN	rs148659834	14	93176042	A	G	0.0121425	-1.05518	0.0338526	2.72898e-213	212.564	cis	UKB-PPP
CPQ	rs148684432	8	98041637	A	G	0.00881597	-1.9487	0.0379859	0	573.285	cis	UKB-PPP
SERPINB5	rs148729762	18	61161094	A	AAAAC	0.663713	0.0564466	0.00822575	6.78266e-12	11.1686	cis	UKB-PPP
SIGLEC10	rs148783636	19	51910979	C	T	0.0197084	-1.57664	0.0286414	0	659.85	cis	UKB-PPP
SULT1A1	rs148788997	16	30323168	C	G	0.126136	0.150118	0.011541	1.11148e-38	37.9541	cis	UKB-PPP
RPL14	rs148850234	3	40486865	T	C	0.0523213	-0.118252	0.0173071	8.34065e-12	11.0788	cis	UKB-PPP
KIF1C	rs148934699	17	4925475	T	C	0.00617735	-0.542954	0.0485496	4.91247e-29	28.3087	cis	UKB-PPP
HRC	rs148966785	19	49658233	A	G	0.00829248	-0.680073	0.0419683	4.69029e-59	58.3288	cis	UKB-PPP
BCR	rs149005797	22	23485100	C	T	0.0042214	-0.540842	0.0663189	3.48658e-16	15.4576	cis	UKB-PPP
DARS1	rs149170955	2	136691500	A	G	0.00191893	-0.954211	0.0891773	1.01601e-26	25.9931	cis	UKB-PPP
NHLRC3	rs149175958	13	39621965	T	G	0.00440127	-2.12674	0.0566633	2.66686e-308	307.574	cis	UKB-PPP
APOBR	rs149271	16	28506872	G	A	0.409996	-1.12313	0.00777238	0	4536.54	cis	UKB-PPP
C1GALT1C1	rs149340486	23	119760720	T	C	0.0101029	-0.717407	0.0318672	3.13329e-112	111.504	cis	UKB-PPP
THSD1	rs149590732	13	52971687	G	A	0.00382123	1.11099	0.062512	1.15505e-70	69.9374	cis	UKB-PPP
GUSB	rs149606212	7	65444841	T	C	0.00212414	-1.40473	0.0758209	1.2517e-76	75.9025	cis	UKB-PPP
COLEC12	rs149622251	18	331717	T	C	0.00597343	-0.849296	0.0454113	4.74242e-78	77.324	cis	UKB-PPP
BLVRB	rs149698066	19	40964064	A	G	0.00597736	-1.46607	0.0524718	8.6896e-172	171.061	cis	UKB-PPP
PAM	rs149802978	5	102346866	G	C	0.0538925	-1.09938	0.0165199	0	963.618	cis	UKB-PPP
DDAH1	rs1498374	1	85787334	T	C	0.206692	-0.186237	0.0092604	5.89794e-90	89.2293	cis	UKB-PPP
PON3	rs149867961	7	95025744	C	T	0.0263896	-1.05099	0.0231471	0	449.423	cis	UKB-PPP
BIN2	rs149960700	12	51705168	CTTATTTA	C	0.107704	-0.183737	0.0120587	2.01094e-52	51.6966	cis	UKB-PPP
TIMP1	rs149986790	23	47446041	A	G	0.00369898	0.686535	0.056113	2.02442e-34	33.6937	cis	UKB-PPP
PLIN1	rs150004289	15	90216446	A	G	0.00287042	-0.759553	0.0704863	4.47404e-27	26.3493	cis	UKB-PPP
KIR3DL2	rs150240916	19	55348842	A	G	0.0337866	0.341096	0.0218746	8.09282e-55	54.0919	cis	UKB-PPP
NUDT16	rs150437674	3	131100956	G	C	0.0112653	-1.21109	0.0357641	2.30675e-251	250.637	cis	UKB-PPP
TALDO1	rs150770244	11	824410	A	G	0.00719167	0.505969	0.0474413	1.48149e-26	25.8293	cis	UKB-PPP
PAFAH2	rs150853838	1	26303228	A	G	0.0039772	-0.653187	0.0637467	1.22603e-24	23.9115	cis	UKB-PPP
PRKAR2A	rs151304617	3	49348189	G	A	0.00129212	-1.66704	0.115015	1.31947e-47	46.8796	cis	UKB-PPP
SOST	rs1513671	17	41807310	C	G	0.639132	-0.0611441	0.00720457	2.12324e-17	16.673	cis	UKB-PPP
GM2A	rs153478	5	150639439	G	A	0.642808	-0.694979	0.00772634	0	1758.97	cis	UKB-PPP
CPE	rs1550270	4	166261800	C	T	0.300855	0.255847	0.00825542	7.03072e-211	210.153	cis	UKB-PPP
LEG1	rs1550942	6	127887795	G	A	0.506126	-0.371879	0.00740865	0	548.916	cis	UKB-PPP
PFKFB2	rs1560	1	207250631	G	A	0.482061	-0.188351	0.00742107	4.13048e-142	141.384	cis	UKB-PPP
ACAA1	rs156265	3	38170810	G	C	0.144316	-0.125267	0.0108057	4.48849e-31	30.3479	cis	UKB-PPP
CD55	rs1583090	1	207435783	C	T	0.223081	-0.486996	0.0090773	0	626.846	cis	UKB-PPP
DBH	rs1611115	9	136500515	C	T	0.794014	1.17019	0.00938157	0	3380.65	cis	UKB-PPP
IL31RA	rs161651	5	55205595	T	C	0.305213	-0.630712	0.00829015	0	1258.85	cis	UKB-PPP
CNTN4	rs163352	3	3098041	C	G	0.814869	-0.31554	0.00950592	1.3122e-241	240.882	cis	UKB-PPP
CCL3	rs1634486	17	34410091	C	A	0.22394	0.419583	0.0086964	0	507.27	cis	UKB-PPP
ARHGEF5	rs1635893	7	143877476	G	A	0.209233	-0.522337	0.0096395	0	639.43	cis	UKB-PPP
PCDH12	rs164085	5	141333319	A	G	0.509727	0.326745	0.00751452	0	412.289	cis	UKB-PPP
TP53	rs1641549	17	7574775	T	C	0.255103	0.0655565	0.00892039	1.99618e-13	12.6998	cis	UKB-PPP
TTR	rs1667229	18	29142206	C	T	0.540047	0.117591	0.00715392	1.0349e-60	59.9851	cis	UKB-PPP
CXCL6	rs16850073	4	74703999	T	C	0.375537	0.559728	0.00780473	0	1118.8	cis	UKB-PPP
CD200R1	rs16860233	3	112642122	T	C	0.0389159	1.82541	0.0196941	0	1867.6	cis	UKB-PPP
F2R	rs168753	5	76028124	T	A	0.172638	-0.152045	0.0100289	6.44318e-52	51.1909	cis	UKB-PPP
CLEC7A	rs16910526	12	10271087	C	A	0.0853916	-1.56188	0.0133386	0	2979.54	cis	UKB-PPP
AREG	rs1691273	4	75323645	T	C	0.692133	-0.177292	0.00815605	9.07821e-105	104.042	cis	UKB-PPP
CWC15	rs16921241	11	94707809	G	A	0.682452	-0.0577482	0.00807839	8.77405e-13	12.0568	cis	UKB-PPP
LPCAT2	rs16955343	16	55566309	T	C	0.0459841	-0.252858	0.0179781	6.25461e-45	44.2038	cis	UKB-PPP
CDH5	rs16956504	16	66432381	C	T	0.1044	0.308351	0.0111324	7.26106e-169	168.139	cis	UKB-PPP
KIR2DL3	rs16985907	19	55246812	C	G	0.038001	-0.879307	0.0184457	0	495.228	cis	UKB-PPP
FABP2	rs17009129	4	120280617	T	C	0.325101	-0.212769	0.00799018	3.14775e-156	155.502	cis	UKB-PPP
MEPE	rs17013212	4	88754060	T	C	0.136616	-0.182446	0.0103391	1.08918e-69	68.9629	cis	UKB-PPP
NFKB1	rs17032705	4	103432974	A	G	0.398157	0.114895	0.00767473	1.14446e-50	49.9414	cis	UKB-PPP
HADH	rs17038246	4	108899748	T	C	0.0809598	0.105739	0.0139974	4.21405e-14	13.3753	cis	UKB-PPP
INHBB	rs17050272	2	121306440	A	G	0.411938	0.364573	0.00749325	0	515.808	cis	UKB-PPP
FOXO1	rs17061453	13	41184358	T	A	0.0430927	0.279848	0.0184299	4.48126e-52	51.3486	cis	UKB-PPP
SERPINA12	rs17091005	14	94988407	C	T	0.218361	0.777789	0.00908919	0	1592.14	cis	UKB-PPP
MYOC	rs171003	1	171616521	A	G	0.580268	0.26721	0.00731451	3.49945e-292	291.456	cis	UKB-PPP
CALCOCO1	rs17102261	12	54126732	G	T	0.150203	0.138691	0.0103195	3.53753e-41	40.4513	cis	UKB-PPP
PCSK7	rs171052	11	117081763	G	C	0.226149	-0.378856	0.00912376	0	376.133	cis	UKB-PPP
SAMD9L	rs17165120	7	92777091	C	A	0.0689293	-0.567159	0.0147284	0	323.681	cis	UKB-PPP
RPA2	rs17185038	1	28219658	G	C	0.0666141	0.204399	0.0154544	6.21298e-40	39.2067	cis	UKB-PPP
IGFBP7	rs1718860	4	57949517	A	G	0.733156	-0.3717	0.00795921	0	475.354	cis	UKB-PPP
CD300E	rs1719465	17	72576391	C	T	0.687139	-0.361265	0.00780962	0	466.435	cis	UKB-PPP
RNASE1	rs17254387	14	21280678	A	G	0.694281	0.21707	0.00796099	1.05439e-163	162.977	cis	UKB-PPP
APOA4	rs1729407	11	116677370	G	C	0.548758	0.141461	0.00762008	6.26325e-77	76.2032	cis	UKB-PPP
CPOX	rs1729988	3	98318393	T	C	0.131005	-0.156986	0.0112786	4.85959e-44	43.3134	cis	UKB-PPP
SCRN1	rs17324153	7	29966141	C	T	0.0427994	0.266917	0.0185674	7.36546e-47	46.1328	cis	UKB-PPP
DPP10	rs17355498	2	115937924	T	G	0.495596	-0.261049	0.00746081	3.26588e-268	267.486	cis	UKB-PPP
ITM2A	rs1736641	23	78607948	A	G	0.697321	-0.187516	0.00678777	5.49541e-168	167.26	cis	UKB-PPP
MMP12	rs17368814	11	102748695	G	A	0.125277	-0.749318	0.010568	0	1093.64	cis	UKB-PPP
CIT	rs17527306	12	120247144	C	T	0.0172041	-0.203512	0.0288511	1.7402e-12	11.7594	cis	UKB-PPP
OLFM4	rs17552047	13	53602462	A	G	0.276422	-0.858605	0.00904818	0	1957.39	cis	UKB-PPP
PEPD	rs17569	19	33882222	A	G	0.156643	-0.492782	0.0102122	0	507.402	cis	UKB-PPP
MMP9	rs17576	20	44640225	G	A	0.351364	0.145118	0.00771083	5.17488e-79	78.2861	cis	UKB-PPP
SERPINA1	rs17580	14	94847262	A	T	0.0495982	-0.374366	0.0176218	3.70681e-100	99.431	cis	UKB-PPP
C2orf69	rs17629007	2	200721555	C	T	0.0321955	0.253144	0.021779	3.1369e-31	30.5035	cis	UKB-PPP
TGFA	rs17639251	2	70776281	C	T	0.119307	0.17467	0.0115963	2.85365e-51	50.5446	cis	UKB-PPP
FLRT2	rs17646457	14	86089315	A	G	0.150601	-0.698907	0.0103681	0	988.651	cis	UKB-PPP
SPINT1	rs17658212	15	41145919	T	C	0.0598506	-0.675826	0.0163359	0	373.368	cis	UKB-PPP
HS3ST3B1	rs17669311	17	13837051	A	G	0.392123	0.328967	0.00783651	0	384.383	cis	UKB-PPP
IL17C	rs17700884	16	88684495	T	G	0.361957	-0.120102	0.00784937	7.55266e-53	52.1219	cis	UKB-PPP
CEACAM16	rs17715069	19	45209443	C	G	0.381494	-0.335255	0.00766408	0	417.254	cis	UKB-PPP
SCGB3A2	rs17717320	5	147205914	G	C	0.197879	-0.247572	0.00935473	2.46037e-154	153.609	cis	UKB-PPP
CD207	rs17718987	2	71060936	C	G	0.325106	0.473255	0.00806696	0	749.219	cis	UKB-PPP
CANT1	rs17739056	17	76995205	C	T	0.1156	-0.215409	0.011736	3.04018e-75	74.5171	cis	UKB-PPP
SUGP1	rs17751061	19	19413092	T	C	0.159531	0.325118	0.0102213	5.02343e-222	221.299	cis	UKB-PPP
MAP4K5	rs17780143	14	50901768	A	G	0.0574682	-0.373277	0.0161068	8.10961e-119	118.091	cis	UKB-PPP
CNDP1	rs17817077	18	72209543	A	G	0.393086	0.294253	0.00760046	0	327.16	cis	UKB-PPP
GRP	rs17835713	18	56878091	A	G	0.165338	0.461975	0.0102001	0	447.188	cis	UKB-PPP
ELN	rs17855988	7	73474825	C	G	0.100144	0.143625	0.00942081	1.76279e-52	51.7538	cis	UKB-PPP
CBLIF	rs1787909	11	60970043	C	G	0.34459	-0.219986	0.00747232	1.68267e-190	189.774	cis	UKB-PPP
SFTPA2	rs17886395	10	81318663	G	C	0.131856	0.940133	0.0113707	0	1486.45	cis	UKB-PPP
GLRX5	rs179133	14	95995853	T	C	0.182556	0.155672	0.0100149	1.74622e-54	53.7579	cis	UKB-PPP
PROC	rs1799810	2	128176040	T	A	0.426531	-0.198888	0.0071089	3.06902e-172	171.513	cis	UKB-PPP
CST5	rs1799841	20	23860178	G	A	0.43573	0.731285	0.00745411	0	2092.04	cis	UKB-PPP
SOD3	rs1799895	4	24801834	G	C	0.0119215	2.30084	0.0324369	0	1094.51	cis	UKB-PPP
F2	rs1799963	11	46761055	A	G	0.0109254	0.730964	0.0372322	8.14517e-86	85.0891	cis	UKB-PPP
ADH4	rs1800759	4	100065509	G	T	0.613069	0.130044	0.00746332	5.38394e-68	67.2689	cis	UKB-PPP
F12	rs1801020	5	176836532	G	A	0.744934	1.18225	0.00866657	0	4043.12	cis	UKB-PPP
LPL	rs1801177	8	19805708	A	G	0.0176298	-1.47896	0.0252767	0	745.276	cis	UKB-PPP
FCGR2B	rs1801274	1	161479745	G	A	0.5344	-0.450778	0.00771422	0	743.34	cis	UKB-PPP
APOH	rs1801689	17	64210580	C	A	0.0300858	-1.4615	0.0222055	0	942.575	cis	UKB-PPP
ERN1	rs1801689	17	64210580	C	A	0.03005	0.526081	0.0218195	1.93642e-128	127.713	cis	UKB-PPP
SERPINA7	rs1804495	23	105278361	A	C	0.119018	-0.522256	0.00955195	0	650.974	cis	UKB-PPP
RP2	rs1805147	23	46719498	T	C	0.032386	-0.663164	0.0178761	3.04789e-301	300.516	cis	UKB-PPP
XRCC4	rs1805377	5	82648943	A	G	0.10695	0.104083	0.01246	6.63285e-17	16.1783	cis	UKB-PPP
NMNAT1	rs180754466	1	10020795	A	C	0.00957531	0.670821	0.0390439	3.67113e-66	65.4352	cis	UKB-PPP
FKBP14	rs181397928	7	30136191	C	G	0.000789221	-1.01786	0.141659	6.70811e-13	12.1734	cis	UKB-PPP
ECE1	rs181637959	1	21546033	T	A	0.00639614	-1.02842	0.0482104	5.74116e-101	100.241	cis	UKB-PPP
NOTCH1	rs182330532	9	139401234	A	G	0.00118803	1.21952	0.107048	4.56983e-30	29.3401	cis	UKB-PPP
CD248	rs182547559	11	66082215	G	C	0.0044272	-0.763466	0.0559784	2.36157e-42	41.6268	cis	UKB-PPP
DFFA	rs183281838	1	10038213	T	G	0.00274987	-0.649072	0.0801488	5.57186e-16	15.254	cis	UKB-PPP
MTHFD2	rs183347927	2	74920648	A	G	0.00263992	1.94542	0.0792411	4.25598e-133	132.371	cis	UKB-PPP
BID	rs183393610	22	18252442	A	G	0.00703579	-0.413183	0.0482554	1.1051e-17	16.9566	cis	UKB-PPP
IRAK4	rs183549317	12	44130443	A	G	0.000846778	-1.08496	0.128889	3.83531e-17	16.4162	cis	UKB-PPP
PDZD2	rs183711	5	31638475	G	T	0.919679	0.39361	0.0140464	8.74984e-173	172.058	cis	UKB-PPP
DEFB104A_DEFB104B	rs183772362	8	7243016	T	C	0.0305778	0.399541	0.0210443	2.24027e-80	79.6497	cis	UKB-PPP
RILP	rs183827902	17	1552519	T	C	0.0172241	0.268124	0.0284187	3.91742e-21	20.407	cis	UKB-PPP
CA9	rs183985235	9	35677780	A	C	0.00236584	-1.47867	0.0852962	2.52988e-67	66.5969	cis	UKB-PPP
TIMP4	rs184262	3	12134740	G	A	0.828066	0.447192	0.00950942	0	481.984	cis	UKB-PPP
ITGB5	rs185447638	3	124526716	A	G	0.0187422	0.29693	0.0269316	2.88403e-28	27.54	cis	UKB-PPP
IL33	rs185705622	9	6291948	C	G	0.00461208	-0.388052	0.0573418	1.3116e-11	10.8822	cis	UKB-PPP
PROK1	rs1857513	1	110993457	A	G	0.158734	0.478901	0.00763106	0	857.11	cis	UKB-PPP
MET	rs1858830	7	116312439	G	C	0.442559	-0.15966	0.0075785	1.58161e-98	97.8009	cis	UKB-PPP
PILRA	rs1859788	7	99971834	G	A	0.680922	1.00042	0.00802512	0	3376.76	cis	UKB-PPP
PILRB	rs1859788	7	99971834	G	A	0.681234	1.14655	0.00809533	0	4358.08	cis	UKB-PPP
RILPL2	rs186269301	12	123917276	A	G	0.0284603	0.235193	0.0224434	1.07473e-25	24.9687	cis	UKB-PPP
MATN2	rs1869609	8	98991221	G	A	0.663295	0.396038	0.00776049	0	567.328	cis	UKB-PPP
CD63	rs187372065	12	56191879	G	C	0.00289062	-0.717184	0.0753197	1.70098e-21	20.7693	cis	UKB-PPP
DMP1	rs187930321	4	88571240	C	A	0.00151589	0.715104	0.0975203	2.25268e-13	12.6473	cis	UKB-PPP
CELA2A	rs188524036	1	15798603	G	T	0.0115736	-0.534602	0.0352581	6.26037e-52	51.2034	cis	UKB-PPP
AGRP	rs188707867	16	67515388	G	C	0.00709892	-0.469091	0.0457189	1.06341e-24	23.9733	cis	UKB-PPP
ERP44	rs188976415	9	102924058	A	C	0.0035906	-0.593584	0.0608047	1.63644e-22	21.7861	cis	UKB-PPP
DECR1	rs189045259	8	91051553	A	G	0.00454899	-0.953108	0.0564647	6.34308e-64	63.1977	cis	UKB-PPP
FES	rs1894401	15	91429042	A	G	0.523034	0.133012	0.00765013	1.03777e-67	66.9839	cis	UKB-PPP
SIGLEC1	rs189448562	20	3705115	C	G	0.0112537	-1.84247	0.0353057	0	593.193	cis	UKB-PPP
ENSA	rs190018150	1	150607787	A	G	0.0409685	0.130954	0.0193415	1.28233e-11	10.892	cis	UKB-PPP
AHSG	rs1900618	3	186338135	T	C	0.640071	0.676062	0.00791866	0	1584.82	cis	UKB-PPP
MINK1	rs190385998	17	4778450	A	T	0.00295506	-0.643754	0.0747904	7.47137e-18	17.1266	cis	UKB-PPP
GZMH	rs190749747	14	25076303	G	C	0.0111682	-0.896529	0.0366367	3.01995e-132	131.52	cis	UKB-PPP
CCER2	rs190921775	19	39402296	T	G	0.00499507	-0.917059	0.0527288	9.48855e-68	67.0228	cis	UKB-PPP
C1RL	rs191448232	12	7254686	C	G	0.0121924	-2.15212	0.0344064	0	851.482	cis	UKB-PPP
LACTB2	rs191588099	8	71529866	A	G	0.00712466	-1.11037	0.0465453	8.8308e-126	125.054	cis	UKB-PPP
CEMIP2	rs191912523	9	74346987	G	T	0.0833358	0.25381	0.0140673	9.03025e-73	72.0443	cis	UKB-PPP
CD86	rs192337168	3	121817928	T	G	0.00254844	-1.36868	0.0741862	5.2808e-76	75.2773	cis	UKB-PPP
VEGFD	rs192812042	23	15436623	A	G	0.129253	0.759923	0.00915844	0	1497.05	cis	UKB-PPP
GPR158	rs1931291	10	25718437	T	A	0.694771	-0.0637475	0.00808925	3.26062e-15	14.4867	cis	UKB-PPP
REN	rs193280350	1	204148649	A	G	0.00764015	0.838212	0.0427266	1.08443e-85	84.9648	cis	UKB-PPP
RSPO3	rs1936800	6	127436064	T	C	0.527176	0.157172	0.00699729	9.7949e-112	111.009	cis	UKB-PPP
PRKG1	rs1937682	10	53678982	T	A	0.237619	-0.217952	0.00887057	2.63027e-133	132.58	cis	UKB-PPP
GMFG	rs194016	19	39817100	G	A	0.109803	-0.104162	0.0120398	5.08394e-18	17.2938	cis	UKB-PPP
HEBP1	rs1941	12	13128263	G	C	0.0377387	-0.319814	0.0201234	7.12689e-57	56.1471	cis	UKB-PPP
SMOC1	rs1958078	14	70354858	C	A	0.846918	0.367091	0.00984948	5.01187e-304	303.3	cis	UKB-PPP
C1QTNF9	rs1961993	13	24891017	A	C	0.802689	1.15065	0.00961886	0	3109.56	cis	UKB-PPP
SFTPA1	rs1965708	10	81317045	T	G	0.187164	-0.283821	0.00988595	2.89734e-181	180.538	cis	UKB-PPP
ANGPT2	rs1968586	8	6279511	T	C	0.355439	-0.156687	0.00780439	1.17842e-89	88.9287	cis	UKB-PPP
CD46	rs1970530	1	207924066	A	G	0.594732	-0.0889131	0.00765588	3.51075e-31	30.4546	cis	UKB-PPP
WASF1	rs1980532	6	110720209	G	A	0.445437	-0.287157	0.00760736	0	311.079	cis	UKB-PPP
NTproBNP	rs198379	1	11915467	C	T	0.413038	0.261223	0.00712439	2.54097e-294	293.595	cis	UKB-PPP
NPPB	rs198389	1	11919271	G	A	0.418575	0.182749	0.00760348	1.20226e-127	126.92	cis	UKB-PPP
KLK7	rs1991821	19	51484905	G	A	0.910074	0.693497	0.0131796	0	603.044	cis	UKB-PPP
ISM1	rs1998123	20	13475884	G	A	0.696966	-0.186791	0.00804023	2.16272e-119	118.665	cis	UKB-PPP
CTSZ	rs199825459	20	57572709	G	A	0.00837267	-1.95383	0.0395325	0	532.213	cis	UKB-PPP
GMPR2	rs199867463	14	24706267	C	T	0.00165435	-1.59857	0.099145	1.74221e-58	57.7589	cis	UKB-PPP
TRIM21	rs199881122	11	4406607	T	A	0.0023175	-1.13933	0.0768174	9.14534e-50	49.0388	cis	UKB-PPP
OGFR	rs200108407	20	61443809	A	G	0.0013361	-1.69659	0.103149	8.67761e-61	60.0616	cis	UKB-PPP
MXRA8	rs200138692	1	1290917	C	G	0.00111489	-1.12829	0.105773	1.45144e-26	25.8382	cis	UKB-PPP
C7orf50	rs200169409	7	1037382	G	GC	0.0284022	-0.948199	0.0227189	0	379.969	cis	UKB-PPP
NIT2	rs200416332	3	100057993	A	G	0.00158223	-1.26408	0.0944286	7.23769e-41	40.1404	cis	UKB-PPP
FCGR3B	rs200688856	1	161599779	C	G	0.341007	-0.862359	0.00774644	0	2693.22	cis	UKB-PPP
CCL28	rs200708155	5	43560161	GTT	G	0.500635	-0.0567241	0.00733228	1.02424e-14	13.9896	cis	UKB-PPP
LAMP2	rs2008511	23	119568858	A	G	0.382683	-0.363977	0.00635492	0	714.189	cis	UKB-PPP
NPHS1	rs200857931	19	36345056	AT	A	0.0750536	-0.801037	0.0145557	0	659.49	cis	UKB-PPP
CRIM1	rs201258494	2	36583342	TGCG	T	0.191898	-0.152987	0.00926611	3.09172e-61	60.5098	cis	UKB-PPP
TXNRD1	rs201402862	12	104707047	A	G	0.000836175	-1.16676	0.143744	4.78079e-16	15.3205	cis	UKB-PPP
CCL18	rs2015086	17	34391617	G	A	0.132815	0.705587	0.01088	0	915.183	cis	UKB-PPP
NAA80	rs201512291	3	50334462	A	G	0.00648151	-0.718895	0.0473509	4.6334e-52	51.3341	cis	UKB-PPP
BNIP3L	rs201672609	8	26256283	CAAAAT	C	0.637652	0.0539027	0.0079364	1.10713e-11	10.9558	cis	UKB-PPP
BMPER	rs201897458	7	33783208	T	C	0.0781486	-0.323609	0.0142604	5.2723e-114	113.278	cis	UKB-PPP
APOF	rs2020854	12	56743367	C	T	0.0696631	-0.351487	0.0143282	6.88652e-133	132.162	cis	UKB-PPP
PLAT	rs2020921	8	42044965	A	G	0.0251931	-0.280448	0.0225765	1.98198e-35	34.7029	cis	UKB-PPP
PPBP	rs202224981	4	74853229	T	C	0.00165985	-1.17972	0.0919144	1.04424e-37	36.9812	cis	UKB-PPP
CLIC5	rs2022423	6	46046859	G	A	0.358559	-0.120676	0.00804824	8.02417e-51	50.0956	cis	UKB-PPP
EBAG9	rs2022934	8	110567774	A	G	0.385736	-0.0685459	0.00771683	6.5283e-19	18.1852	cis	UKB-PPP
CCL24	rs2024050	7	75460393	G	A	0.895231	-1.37479	0.0122301	0	2746.02	cis	UKB-PPP
CCL25	rs2032887	19	8121360	G	A	0.236916	0.770243	0.00856954	0	1756.31	cis	UKB-PPP
SERPINA9	rs2038499	14	94949291	T	C	0.282271	-0.497695	0.00841784	0	760.937	cis	UKB-PPP
GZMA	rs2047745	5	54489541	C	T	0.208703	0.0697259	0.00897129	7.71792e-15	14.1125	cis	UKB-PPP
CXCL13	rs2053526	4	78426029	G	A	0.397441	-0.054512	0.00770465	1.49211e-12	11.8262	cis	UKB-PPP
RTN4IP1	rs2054365	6	107077502	A	G	0.410256	0.0926275	0.00758907	2.90938e-34	33.5362	cis	UKB-PPP
CTRL	rs20549	16	67969930	G	A	0.16698	0.0894944	0.00983876	9.36268e-20	19.0286	cis	UKB-PPP
TNFSF11	rs2062305	13	43052880	A	G	0.531643	-0.111865	0.00738466	7.78395e-52	51.1088	cis	UKB-PPP
CCL27	rs2070074	9	34649442	G	A	0.0969934	-0.327598	0.0121713	1.4388e-159	158.842	cis	UKB-PPP
RBP1	rs2071387	3	139257603	G	A	0.182421	0.136671	0.00997682	1.03086e-42	41.9868	cis	UKB-PPP
FURIN	rs2071410	15	91420940	G	C	0.325848	0.194343	0.00785383	3.5156e-135	134.454	cis	UKB-PPP
CNTN2	rs2071533	1	205012198	G	T	0.866011	-1.17527	0.0108446	0	2552.5	cis	UKB-PPP
HMOX1	rs2071747	22	35777185	C	G	0.0583998	-0.154703	0.0156832	5.9484e-23	22.2256	cis	UKB-PPP
PGLYRP1	rs2072563	19	46526648	A	G	0.325334	-0.296739	0.00792914	1.59588e-306	305.797	cis	UKB-PPP
CDA	rs2072671	1	20915701	C	A	0.343533	-0.489364	0.00769761	0	879.52	cis	UKB-PPP
CA3	rs2072696	8	86351051	C	G	0.243145	-0.174144	0.00833989	8.00018e-97	96.0969	cis	UKB-PPP
SNED1	rs2074822	2	241974289	A	G	0.49288	-0.124634	0.00763968	7.84874e-60	59.1052	cis	UKB-PPP
SIGLEC9	rs2075803	19	51628529	G	A	0.553129	-0.573145	0.00660681	0	1636.22	cis	UKB-PPP
TGM2	rs2076382	20	36793966	T	C	0.629468	0.16924	0.00748398	3.17687e-113	112.498	cis	UKB-PPP
CCL5	rs2107538	17	34207780	T	C	0.180238	-0.220346	0.0096716	6.79204e-115	114.168	cis	UKB-PPP
GALNT3	rs2116546	2	166723533	C	T	0.297937	-0.38921	0.00826425	0	483.404	cis	UKB-PPP
FUT8	rs2127870	14	65796846	C	G	0.795153	-0.915494	0.00949587	0	2020.43	cis	UKB-PPP
ADAMTS8	rs2131535	11	130281488	A	G	0.731284	0.492833	0.00849511	0	732.691	cis	UKB-PPP
NUCB2	rs214068	11	17305650	C	T	0.576931	-0.405813	0.00757506	0	625.037	cis	UKB-PPP
SPACA5_SPACA5B	rs2152823	23	47927449	A	G	0.533081	0.119631	0.00619004	3.22181e-83	82.4919	cis	UKB-PPP
ACP6	rs2153463	1	147124310	G	T	0.701742	1.01374	0.00833942	0	3210.92	cis	UKB-PPP
AMIGO2	rs215384	12	47760201	G	C	0.41101	0.157371	0.00763887	2.67239e-94	93.5731	cis	UKB-PPP
CPXM1	rs215545	20	2782015	C	T	0.764539	0.363458	0.00881801	0	370.625	cis	UKB-PPP
CDH23	rs2166631	10	73472882	T	C	0.214057	-0.167542	0.00933285	4.64515e-72	71.333	cis	UKB-PPP
CLSTN3	rs2167285	12	7284301	T	C	0.566331	-0.468058	0.00753099	0	840.674	cis	UKB-PPP
KIT	rs218263	4	55408104	T	C	0.123755	-0.0799376	0.0108013	1.35457e-13	12.8682	cis	UKB-PPP
STX16	rs218476	20	57237670	A	G	0.379576	0.0619739	0.00788796	3.94185e-15	14.4043	cis	UKB-PPP
AAMDC	rs2186564	11	77583266	A	G	0.106244	-1.06446	0.0123299	0	1620.45	cis	UKB-PPP
GATD3	rs2187313	21	45544594	C	T	0.81769	-0.124353	0.00990454	3.72563e-36	35.4288	cis	UKB-PPP
HS6ST2	rs2187831	23	131869906	C	T	0.49875	-0.208757	0.00611781	3.37287e-255	254.472	cis	UKB-PPP
SELL	rs2223286	1	169665632	C	T	0.310684	-0.406701	0.00787369	0	581.169	cis	UKB-PPP
SERPINC1	rs2227624	1	173884010	T	A	0.0034188	-0.871338	0.0629372	1.37214e-43	42.8626	cis	UKB-PPP
SERPINE1	rs2227674	7	100776208	G	A	0.20002	-0.118866	0.00935979	5.93608e-37	36.2265	cis	UKB-PPP
NT5E	rs2229523	6	86199233	G	A	0.659674	-0.58715	0.00802501	0	1164.38	cis	UKB-PPP
AKR1B1	rs2229542	7	134135621	C	T	0.0135078	-0.586504	0.0333472	3.05492e-69	68.515	cis	UKB-PPP
PGD	rs2229688	1	10473200	A	G	0.0171322	0.867144	0.0286383	2.15278e-201	200.667	cis	UKB-PPP
LBP	rs2232613	20	36997655	T	C	0.0823449	-1.18791	0.0137197	0	1629.94	cis	UKB-PPP
OMP	rs2233546	11	76813961	T	C	0.0530776	-0.386921	0.0173451	3.14051e-110	109.503	cis	UKB-PPP
TBCC	rs2234026	6	42713618	G	A	0.986855	0.57718	0.0329071	7.13181e-69	68.1468	cis	UKB-PPP
TNR	rs2235256	1	175569047	G	A	0.445646	-0.375222	0.00735317	0	567.241	cis	UKB-PPP
MSLN	rs2235503	16	810593	A	C	0.193005	0.75362	0.00937124	0	1406.32	cis	UKB-PPP
PADI2	rs2235913	1	17425077	A	G	0.61751	0.122084	0.00790777	9.01156e-54	53.0452	cis	UKB-PPP
PSME1	rs2236352	14	24610733	C	T	0.255917	0.0942669	0.00849568	1.31401e-28	27.8814	cis	UKB-PPP
PSME2	rs2236352	14	24610733	C	T	0.25591	0.104102	0.00842556	4.55198e-35	34.3418	cis	UKB-PPP
CEP43	rs2237276	6	167442115	T	C	0.454698	0.0652832	0.0075844	7.46277e-18	17.1271	cis	UKB-PPP
CSF2RB	rs2239749	22	37331305	G	A	0.458553	-1.12211	0.00776062	0	4541.98	cis	UKB-PPP
PADI4	rs2240336	1	17674402	T	C	0.414513	-0.256961	0.00762755	8.51138e-249	248.07	cis	UKB-PPP
FABP1	rs2241883	2	88424066	C	T	0.306829	-0.236988	0.00795681	6.25173e-195	194.204	cis	UKB-PPP
ENO3	rs2243090	17	4835217	C	T	0.670175	-0.0903813	0.00760477	1.41971e-32	31.8478	cis	UKB-PPP
IL19	rs2243191	1	207015957	C	T	0.779464	0.356441	0.00876108	0	361.138	cis	UKB-PPP
SHPK	rs224495	17	3513127	A	G	0.100702	-0.131784	0.0127726	5.85733e-25	24.2323	cis	UKB-PPP
RASSF2	rs2246735	20	4803494	T	C	0.572562	0.0953963	0.0076358	8.12269e-36	35.0903	cis	UKB-PPP
IL18	rs2250417	11	112085316	C	T	0.540468	-0.29499	0.00736184	0	350.355	cis	UKB-PPP
SDC4	rs2251577	20	43974571	C	G	0.512904	-0.222927	0.00742947	8.24138e-198	197.084	cis	UKB-PPP
TFF2	rs225344	21	43775884	A	G	0.726497	0.124985	0.00805942	3.06337e-54	53.5138	cis	UKB-PPP
SCARF1	rs2272011	17	1542190	A	G	0.591082	-0.378526	0.00765651	0	532.534	cis	UKB-PPP
VSTM2L	rs2273349	20	36624756	A	C	0.183602	-0.14618	0.00999835	2.08209e-48	47.6815	cis	UKB-PPP
RLN2	rs2273782	9	5335470	T	C	0.226314	0.158172	0.00893302	3.73852e-70	69.4273	cis	UKB-PPP
WARS	rs2273804	14	100842637	G	C	0.259874	-0.257646	0.00855095	1.91867e-199	198.717	cis	UKB-PPP
MEP1A	rs2274656	6	46761495	A	G	0.384837	-0.193969	0.00719204	3.3266e-160	159.478	cis	UKB-PPP
IFIT3	rs2274878	10	91102098	G	C	0.246051	-0.108425	0.00878326	5.21195e-35	34.283	cis	UKB-PPP
CST7	rs227651	20	24929834	G	A	0.230951	-0.835844	0.00901317	0	1869.52	cis	UKB-PPP
CDCP1	rs2276862	3	45187785	G	C	0.171792	-0.302893	0.00869495	7.06318e-266	265.151	cis	UKB-PPP
DTX3	rs2277323	12	58009372	A	G	0.248339	-0.109285	0.0080435	4.79954e-42	41.3188	cis	UKB-PPP
ACVRL1	rs2277382	12	52306221	T	C	0.0801359	0.568278	0.0133099	0	397.574	cis	UKB-PPP
PLSCR3	rs2277641	17	7297121	A	G	0.0216462	-0.22429	0.026137	9.37994e-18	17.0278	cis	UKB-PPP
FCER2	rs2277989	19	7761812	G	A	0.487384	-0.291996	0.00745586	0	334.743	cis	UKB-PPP
ANGPTL4	rs2278236	19	8431581	A	G	0.514287	0.279904	0.00751661	1.65577e-303	302.781	cis	UKB-PPP
CCN3	rs2279112	8	120429024	A	G	0.258706	-0.273837	0.00805297	1.90985e-253	252.719	cis	UKB-PPP
GAS2	rs2279240	11	22696890	C	T	0.706933	0.11438	0.00843309	6.61912e-42	41.1792	cis	UKB-PPP
ADAM22	rs2279542	7	87564497	G	C	0.505129	-0.564856	0.00759344	0	1203.55	cis	UKB-PPP
IGF2R	rs2282140	6	160494521	T	C	0.13124	0.55607	0.0110886	0	547.879	cis	UKB-PPP
GCNT1	rs2282683	9	79117751	G	A	0.209957	-0.496234	0.00891003	0	675.394	cis	UKB-PPP
CAT	rs2284368	11	34469295	C	T	0.220608	-0.18379	0.00862939	1.18141e-100	99.9276	cis	UKB-PPP
IGSF3	rs2284860	1	117122887	C	T	0.216555	0.109766	0.00904368	6.69885e-34	33.174	cis	UKB-PPP
PER3	rs228647	1	7914177	A	G	0.563388	0.370134	0.00765222	0	509.821	cis	UKB-PPP
PTPRH	rs2288523	19	55702910	A	C	0.130652	0.906578	0.0109818	0	1481.85	cis	UKB-PPP
NRP2	rs2289023	2	205986321	G	A	0.226779	-0.202243	0.00865767	1.09144e-120	119.962	cis	UKB-PPP
MICALL2	rs2289035	7	1538614	A	G	0.397817	0.0689239	0.00772374	4.51128e-19	18.3457	cis	UKB-PPP
GCHFR	rs2289218	15	41065726	A	T	0.457826	0.111278	0.00740302	4.56667e-51	50.3404	cis	UKB-PPP
F11	rs2289252	4	187207381	T	C	0.399463	0.384964	0.00702899	0	653.177	cis	UKB-PPP
B3GNT7	rs2290130	2	232263127	A	G	0.229632	-0.746562	0.00870357	0	1599.72	cis	UKB-PPP
CD276	rs2291014	15	73996359	A	G	0.0981001	-1.3369	0.0124345	0	2512.26	cis	UKB-PPP
CD48	rs2295615	1	160654758	G	C	0.13718	-0.932929	0.010882	0	1598.05	cis	UKB-PPP
AMN	rs2295829	14	103389003	C	G	0.39015	0.769675	0.0085107	0	1778.04	cis	UKB-PPP
ASPN	rs2295941	9	95036987	G	A	0.327248	-0.257487	0.00781739	6.3387e-238	237.198	cis	UKB-PPP
NOS2	rs2297518	17	26096597	A	G	0.188759	-0.0914127	0.00980204	1.10053e-20	19.9584	cis	UKB-PPP
STK4	rs2299978	20	43687706	C	T	0.474128	0.0531519	0.00754278	1.83189e-12	11.7371	cis	UKB-PPP
PVR	rs2301274	19	45146402	C	T	0.240609	-0.786399	0.00886276	0	1711.68	cis	UKB-PPP
MAN2B2	rs2301791	4	6599684	A	T	0.478197	0.824017	0.00719558	0	2849.86	cis	UKB-PPP
BST1	rs2302465	4	15709192	A	G	0.130204	-1.49156	0.0111856	0	3863.37	cis	UKB-PPP
PLAUR	rs2302524	19	44156472	C	T	0.166048	-0.176742	0.00967613	1.54917e-74	73.8099	cis	UKB-PPP
DKKL1	rs2303759	19	49869051	G	T	0.252483	-1.26036	0.00857256	0	4696.07	cis	UKB-PPP
PDGFRB	rs2304058	5	149508544	G	C	0.557504	1.17938	0.00761303	0	5213.61	cis	UKB-PPP
KHK	rs2304681	2	27315252	A	G	0.370574	-0.428219	0.00780866	0	654.866	cis	UKB-PPP
ASGR2	rs2304978	17	7012079	T	C	0.289819	0.324944	0.00823868	0	339.492	cis	UKB-PPP
ACP5	rs2305799	19	11687351	T	C	0.123259	-0.504211	0.0109417	0	462.881	cis	UKB-PPP
ITGA11	rs2306022	15	68628163	T	C	0.0899664	-0.359098	0.0129452	2.31206e-169	168.636	cis	UKB-PPP
LRIG1	rs2306272	3	66434643	C	T	0.288171	-0.858309	0.00820763	0	2376.8	cis	UKB-PPP
ANXA5	rs2306411	4	122598635	G	A	0.291401	-0.116734	0.00845178	2.16471e-43	42.6646	cis	UKB-PPP
DYNLT1	rs2306751	6	159065758	G	C	0.579194	0.0807166	0.00664165	5.52332e-34	33.2578	cis	UKB-PPP
IL1R2	rs2310170	2	102616154	G	T	0.399511	-0.516637	0.00753979	0	1021.48	cis	UKB-PPP
MIF	rs2330634	22	24250795	G	C	0.596209	-0.109543	0.0076588	2.09846e-46	45.6781	cis	UKB-PPP
CTSO	rs2334114	4	156856193	A	C	0.213307	-0.218357	0.00905252	1.49968e-128	127.824	cis	UKB-PPP
PYY	rs2341378	17	42040807	T	C	0.679661	0.244558	0.00811056	9.77237e-200	199.01	cis	UKB-PPP
LRP11	rs2342858	6	150127103	T	C	0.3545	0.604765	0.00780321	0	1306.3	cis	UKB-PPP
SIL1	rs2351905	5	138471330	T	C	0.440411	0.059042	0.00779404	3.58344e-14	13.4457	cis	UKB-PPP
PRDX1	rs2356552	1	46009316	C	T	0.898195	0.108681	0.0124737	2.96347e-18	17.5282	cis	UKB-PPP
CHGB	rs236153	20	5903894	G	A	0.372145	-0.610953	0.0076408	0	1390.33	cis	UKB-PPP
BCAN	rs2365715	1	156615114	G	A	0.390314	-0.231316	0.00783623	1.65196e-191	190.782	cis	UKB-PPP
CRTAM	rs2370794	11	122714782	G	A	0.336568	0.313207	0.0078	0	351.83	cis	UKB-PPP
BPIFB2	rs2377736	20	31582444	C	T	0.402679	0.265266	0.00751973	1.37088e-272	271.863	cis	UKB-PPP
PDCD1LG2	rs2381282	9	5514839	C	T	0.439127	0.601419	0.00722287	0	1507.55	cis	UKB-PPP
CGREF1	rs2384572	2	27324751	T	G	0.625161	-0.56091	0.00763461	0	1174.07	cis	UKB-PPP
CD200	rs2399420	3	112069765	A	C	0.902539	0.273824	0.0123598	9.46237e-109	108.024	cis	UKB-PPP
IMPA1	rs2400589	8	82575783	T	C	0.297204	-0.211583	0.00825772	8.57038e-145	144.067	cis	UKB-PPP
ADM	rs2403310	11	10363271	C	G	0.472347	0.159608	0.00706275	4.47713e-113	112.349	cis	UKB-PPP
PIK3IP1	rs2413028	22	31541907	C	T	0.171035	-0.368358	0.00948471	0	329.214	cis	UKB-PPP
BPIFB1	rs2424963	20	31694448	C	T	0.582215	-0.421503	0.00745807	0	695.441	cis	UKB-PPP
VSTM1	rs2433724	19	54545531	C	T	0.429105	-0.768327	0.00780512	0	2106.29	cis	UKB-PPP
THBS4	rs2438632	5	79392193	T	G	0.398332	0.244253	0.00759017	3.34195e-227	226.476	cis	UKB-PPP
SPAG1	rs2439461	8	101223778	A	G	0.567809	-0.714785	0.00772099	0	1863.12	cis	UKB-PPP
CD33	rs2455069	19	51728641	G	A	0.427178	1.17717	0.00771475	0	5058.1	cis	UKB-PPP
HBZ	rs2461286	16	203254	G	A	0.648502	-1.03087	0.00790263	0	3697.23	cis	UKB-PPP
PTPRB	rs2465811	12	70990054	C	T	0.286489	-0.366558	0.00799964	0	457.69	cis	UKB-PPP
ASAH1	rs2472205	8	17924739	T	A	0.0409997	-1.09931	0.0190287	0	726.596	cis	UKB-PPP
MTSS2	rs2487972	16	70891818	A	T	0.0123649	-0.348333	0.0364951	1.36584e-21	20.8646	cis	UKB-PPP
TNFRSF9	rs2493214	1	7994420	G	A	0.190415	-0.194434	0.00930222	5.14162e-97	96.2889	cis	UKB-PPP
TNFRSF14	rs2495366	1	2488930	A	G	0.493693	0.114794	0.00740937	3.86278e-54	53.4131	cis	UKB-PPP
IL13RA1	rs2495635	23	117924097	G	A	0.162418	0.85595	0.00849388	0	2207.26	cis	UKB-PPP
NRP1	rs2506150	10	33483308	A	G	0.359537	-0.304724	0.00766843	0	344.586	cis	UKB-PPP
HYOU1	rs2509121	11	118928253	T	C	0.400687	0.183426	0.00759685	8.43335e-129	128.074	cis	UKB-PPP
C1QTNF5	rs2509656	11	119208576	A	G	0.143369	0.163496	0.0104547	3.98016e-55	54.4001	cis	UKB-PPP
IL10RB	rs2515717	21	34662282	A	G	0.449537	0.53177	0.00749023	0	1096.44	cis	UKB-PPP
NID2	rs2516600	14	52487766	C	T	0.543702	0.575913	0.00754295	0	1267.84	cis	UKB-PPP
TRIM25	rs2525992	17	54988182	T	C	0.732118	-0.0997392	0.00834171	5.98963e-33	32.2226	cis	UKB-PPP
KLRD1	rs2537752	12	10467533	A	T	0.599445	-0.417748	0.00732473	0	708.173	cis	UKB-PPP
LTA4H	rs2540486	12	96431007	G	C	0.346657	0.102159	0.00776027	1.40832e-39	38.8513	cis	UKB-PPP
TBCA	rs254415	5	77071703	T	G	0.304935	0.139917	0.00821936	5.5616e-65	64.2548	cis	UKB-PPP
SNX18	rs2548611	5	53818895	C	T	0.812345	-0.0964015	0.00965472	1.7746e-23	22.7509	cis	UKB-PPP
CD302	rs2556106	2	160654524	T	G	0.872712	-0.419387	0.0107109	0	334.603	cis	UKB-PPP
CD27	rs25680	12	6554628	A	G	0.23946	0.293625	0.00864012	3.85478e-253	252.414	cis	UKB-PPP
KLK10	rs2569454	19	51523203	C	T	0.57833	0.593494	0.00779635	0	1260.34	cis	UKB-PPP
KLK14	rs2569491	19	51584916	A	G	0.298549	0.41576	0.00805561	0	580.23	cis	UKB-PPP
LY6D	rs2572925	8	143867905	T	C	0.404547	-0.44319	0.00760364	0	739.584	cis	UKB-PPP
PENK	rs2576575	8	57361293	T	C	0.466219	-0.300544	0.00747343	0	352.884	cis	UKB-PPP
OCLN	rs2583707	5	68757774	C	T	0.0240045	-0.473202	0.0240668	4.56037e-86	85.341	cis	UKB-PPP
CILP	rs2585035	15	65496475	G	T	0.633078	-0.291579	0.0075404	0	326.382	cis	UKB-PPP
CSF2	rs25882	5	131411460	C	T	0.206606	0.243807	0.00938271	7.37904e-149	148.132	cis	UKB-PPP
ITGAV	rs2595391	2	187532373	G	T	0.108138	0.228576	0.0114946	5.42001e-88	87.266	cis	UKB-PPP
SCG3	rs2606134	15	51973650	C	G	0.756738	0.707695	0.00863854	0	1459.37	cis	UKB-PPP
MIA	rs2607421	19	41277077	G	A	0.0729752	1.38269	0.0144964	0	1977.59	cis	UKB-PPP
PLIN3	rs262557	19	4872095	T	C	0.757438	0.0738843	0.00891668	1.17031e-16	15.9317	cis	UKB-PPP
PCBD1	rs2630336	10	72648422	T	G	0.36019	-0.181331	0.00774856	4.09261e-121	120.388	cis	UKB-PPP
TGFBR3	rs2634023	1	92324150	T	C	0.0801882	-0.230963	0.0136276	1.9829e-64	63.7027	cis	UKB-PPP
NOTCH2	rs2641348	1	120437884	G	A	0.111131	-0.172138	0.0118967	1.89278e-47	46.7229	cis	UKB-PPP
KLK4	rs2664153	19	51415252	A	G	0.638802	-0.417927	0.00738853	0	696.617	cis	UKB-PPP
GPRC5C	rs2670824	17	72438972	G	C	0.923584	-0.21347	0.0144399	1.87543e-49	48.7269	cis	UKB-PPP
SNX15	rs2670910	11	64807136	A	G	0.086424	-0.780685	0.0132624	0	754.293	cis	UKB-PPP
KLK6	rs268891	19	51471983	C	A	0.650967	-0.19211	0.00787778	2.38781e-131	130.622	cis	UKB-PPP
CKAP4	rs2704895	12	106649988	A	G	0.221934	0.223303	0.00870419	3.74973e-145	144.426	cis	UKB-PPP
ESYT2	rs2709865	7	158539572	C	T	0.942167	-0.2912	0.0160667	2.0455e-73	72.6892	cis	UKB-PPP
ITIH4	rs2710331	3	52837855	C	T	0.341973	0.247734	0.00764338	1.88365e-230	229.725	cis	UKB-PPP
RPE	rs2723211	2	210880492	A	G	0.446918	0.0569095	0.00760433	7.21938e-14	13.1415	cis	UKB-PPP
SCARA5	rs2726951	8	27805783	T	C	0.268612	-0.33734	0.00793057	0	394.625	cis	UKB-PPP
APOA1	rs2727784	11	116711141	T	C	0.649749	-0.0635894	0.00747609	1.80509e-17	16.7435	cis	UKB-PPP
PKD2	rs2728104	4	88973006	C	T	0.110914	-0.137096	0.0120679	6.58415e-30	29.1815	cis	UKB-PPP
CRYM	rs2733910	16	21285281	T	C	0.256563	-0.415252	0.00883878	0	481.054	cis	UKB-PPP
EXTL1	rs2736831	1	26357656	A	C	0.692563	-0.41233	0.0083239	0	534.625	cis	UKB-PPP
PCDHB15	rs2740584	5	140561768	T	C	0.233903	-0.409457	0.0089524	0	456.005	cis	UKB-PPP
YES1	rs2741189	18	707511	C	G	0.228722	0.0851272	0.00887244	8.42752e-22	21.0743	cis	UKB-PPP
THOP1	rs2741990	19	2796644	T	C	0.293208	0.268047	0.00798555	5.17607e-247	246.286	cis	UKB-PPP
RET	rs2744077	10	43364506	T	C	0.174675	0.471137	0.00976418	0	507.346	cis	UKB-PPP
ALDH5A1	rs2744581	6	24502484	G	A	0.518923	-0.141489	0.00761857	5.45004e-77	76.2636	cis	UKB-PPP
TPSD1	rs2745083	16	1284174	A	C	0.51312	0.267191	0.00770796	2.7227e-263	262.565	cis	UKB-PPP
GSTA3	rs2749005	6	52621433	G	T	0.647843	0.324524	0.00794432	0	364.065	cis	UKB-PPP
CD5L	rs2765501	1	157804648	A	G	0.401454	0.199657	0.00759591	2.85759e-152	151.544	cis	UKB-PPP
CLPS	rs2766588	6	35753227	C	T	0.607419	0.549906	0.0079223	0	1048.17	cis	UKB-PPP
SNX2	rs27740	5	122204772	T	A	0.552826	0.095797	0.00760905	2.40049e-36	35.6197	cis	UKB-PPP
ARG1	rs2781668	6	131897278	T	C	0.166831	-0.237197	0.00985627	5.74116e-128	127.241	cis	UKB-PPP
ANXA11	rs2784773	10	81919800	C	T	0.644151	0.0662676	0.00788898	4.46478e-17	16.3502	cis	UKB-PPP
ICAM5	rs281439	19	10400110	C	G	0.779936	0.843945	0.00888845	0	1959.71	cis	UKB-PPP
FKBP5	rs2817032	6	35688619	C	T	0.286876	0.208797	0.00835038	5.47016e-138	137.262	cis	UKB-PPP
TMPRSS15	rs2824805	21	19770734	C	G	0.173137	0.126135	0.0098277	1.04833e-37	36.9795	cis	UKB-PPP
NFKBIE	rs28362856	6	44234539	C	G	0.0430843	-0.52262	0.01858	4.43609e-174	173.353	cis	UKB-PPP
SERPING1	rs28362944	11	57365723	C	T	0.0490274	-0.424659	0.0168261	1.53109e-140	139.815	cis	UKB-PPP
UBE2L6	rs28362950	11	57371918	A	G	0.267431	0.253906	0.00842821	2.23357e-199	198.651	cis	UKB-PPP
ICAM3	rs28378712	19	10457472	G	T	0.312787	0.318159	0.00788651	0	355.11	cis	UKB-PPP
SMPDL3A	rs28385609	6	123122464	T	C	0.137946	-1.01743	0.0105197	0	2033.32	cis	UKB-PPP
BCAM	rs28399654	19	45316588	A	G	0.0331879	-0.654361	0.019982	3.28852e-235	234.483	cis	UKB-PPP
COCH	rs28400019	14	31343494	A	G	0.115	0.510216	0.0120629	0	390.198	cis	UKB-PPP
AP1G2	rs28403575	14	24025340	T	C	0.0884882	-0.192051	0.0131331	1.99205e-48	47.7007	cis	UKB-PPP
THTPA	rs28403575	14	24025340	T	C	0.0884739	-0.749636	0.0132797	0	693.807	cis	UKB-PPP
ASAH2	rs2842126	10	52018482	G	A	0.804514	0.690565	0.00946645	0	1157.51	cis	UKB-PPP
PTPRF	rs2842194	1	44028962	A	G	0.225012	-0.089483	0.00861581	2.87475e-25	24.5414	cis	UKB-PPP
LILRA2	rs28469702	19	55105727	G	A	0.0905677	-1.03591	0.0129381	0	1394.06	cis	UKB-PPP
TIMM10	rs2848626	11	57283988	T	C	0.76723	-0.215262	0.00895027	8.16582e-128	127.088	cis	UKB-PPP
DSG2	rs2848680	18	29093317	G	A	0.475905	-0.218118	0.00725299	1.09648e-198	197.96	cis	UKB-PPP
FABP9	rs28497692	8	82412691	T	G	0.0384186	-0.224364	0.0185867	1.49899e-33	32.8242	cis	UKB-PPP
CXADR	rs2849900	21	18936119	C	T	0.668064	-0.123515	0.00784562	7.6454e-56	55.1166	cis	UKB-PPP
GGT1	rs28509371	22	24997846	C	T	0.337426	0.254153	0.00732924	1.77419e-263	262.751	cis	UKB-PPP
IGFBP3	rs2854746	7	45960645	C	G	0.397379	0.461113	0.00743564	0	836.979	cis	UKB-PPP
BTC	rs28549760	4	75719517	C	A	0.132345	-0.597901	0.011327	0	606.859	cis	UKB-PPP
SCARB2	rs28563976	4	77097373	C	A	0.145959	-0.31455	0.00997192	2.19786e-218	217.658	cis	UKB-PPP
IGLC2	rs2856876	22	23249440	A	C	0.116155	0.22902	0.0115953	7.85236e-87	86.105	cis	UKB-PPP
XG	rs28579419	23	2699645	T	G	0.146983	0.147664	0.00666719	1.09144e-108	107.962	cis	UKB-PPP
REG3G	rs2861742	2	79307817	G	A	0.746619	-0.287482	0.00870541	3.75837e-239	238.425	cis	UKB-PPP
DTYMK	rs28630677	2	242625961	T	C	0.0420827	-0.138417	0.018518	7.73571e-14	13.1115	cis	UKB-PPP
HPGDS	rs2865353	4	95270878	C	T	0.611908	0.463397	0.00792451	0	744.398	cis	UKB-PPP
SPINK2	rs28656303	4	57689945	G	A	0.0204731	1.45971	0.0240298	0	803.162	cis	UKB-PPP
MDM1	rs2870812	12	68719216	A	G	0.712799	-0.201537	0.00847007	3.85478e-125	124.414	cis	UKB-PPP
RBPMS2	rs28711906	15	65062278	A	T	0.0482147	0.180936	0.0175589	6.72357e-25	24.1724	cis	UKB-PPP
NTRK3	rs28735437	15	88514855	C	G	0.139824	0.27255	0.0106007	8.91251e-146	145.05	cis	UKB-PPP
CPXM2	rs28741041	10	125650709	C	G	0.387146	-0.477054	0.0075409	0	870.944	cis	UKB-PPP
SLITRK1	rs2876803	13	84368785	A	T	0.17037	0.157284	0.00978754	4.15432e-58	57.3815	cis	UKB-PPP
SPON2	rs28855974	4	1114909	G	A	0.117829	0.315157	0.0115812	4.59198e-163	162.338	cis	UKB-PPP
MVK	rs28934897	12	110034320	A	G	0.00203398	-1.00678	0.0937138	6.38263e-27	26.195	cis	UKB-PPP
ANGPTL7	rs28991009	1	11253684	T	G	0.00846435	-2.15535	0.0401303	0	628.22	cis	UKB-PPP
PIGR	rs291102	1	207106478	A	G	0.0240134	-0.508096	0.024565	4.85177e-95	94.3141	cis	UKB-PPP
FGF2	rs2922979	4	123748616	G	C	0.309475	-0.711469	0.00815841	0	1653.45	cis	UKB-PPP
FAM20A	rs2952271	17	66529779	A	G	0.653075	-0.238835	0.00764245	2.16272e-214	213.665	cis	UKB-PPP
RBP2	rs295469	3	139212900	A	G	0.378483	-0.0679184	0.00772362	1.44844e-18	17.8391	cis	UKB-PPP
CDHR2	rs2963680	5	175942948	T	C	0.502087	-0.101995	0.006414	6.13903e-57	56.2119	cis	UKB-PPP
PSCA	rs2976388	8	143760256	A	G	0.422331	1.16054	0.00766772	0	4976.71	cis	UKB-PPP
CA2	rs2980370	8	86860127	G	A	0.520706	0.101739	0.00723348	6.23448e-45	44.2052	cis	UKB-PPP
FGFR2	rs2981430	10	123311698	A	G	0.580332	-0.112753	0.00715232	5.45255e-56	55.2634	cis	UKB-PPP
APBB1IP	rs2992335	10	26727934	G	C	0.600929	-0.217354	0.00761735	4.42588e-179	178.354	cis	UKB-PPP
ADAM8	rs2995310	10	135082810	T	C	0.894069	-0.709409	0.0122509	0	729.991	cis	UKB-PPP
S100A11	rs2999553	1	152012534	C	G	0.0423208	0.326276	0.0181519	3.06973e-72	71.5129	cis	UKB-PPP
DNM1	rs3003599	9	130979181	G	A	0.802861	0.321361	0.00947188	2.57632e-252	251.589	cis	UKB-PPP
S100A12	rs3014874	1	153337943	A	G	0.264725	-0.236592	0.00836291	4.4978e-176	175.347	cis	UKB-PPP
CD8A	rs3020726	2	87016506	G	A	0.160963	0.362018	0.0099016	1.1695e-292	291.932	cis	UKB-PPP
IL10	rs3024495	1	206942413	T	C	0.153669	-0.140628	0.0106006	3.64502e-40	39.4383	cis	UKB-PPP
GLA	rs3027584	23	100662921	T	C	0.0154412	1.52768	0.0249574	0	815.497	cis	UKB-PPP
SEPTIN8	rs30512	5	132119157	T	C	0.112193	-0.144814	0.0114144	6.98715e-37	36.1557	cis	UKB-PPP
SCGB3A1	rs307802	5	180019237	C	T	0.405912	0.117791	0.00745933	3.58014e-56	55.4461	cis	UKB-PPP
VCAN	rs309559	5	82833369	G	A	0.481332	-0.649398	0.00738302	0	1682.04	cis	UKB-PPP
CXCL1	rs3097411	4	74738454	G	C	0.235662	0.674174	0.00899199	0	1222.61	cis	UKB-PPP
BANK1	rs3113676	4	102965043	C	T	0.984981	0.477818	0.0303319	6.55239e-56	55.1836	cis	UKB-PPP
AGRN	rs3121560	1	968226	A	C	0.340495	-0.377555	0.00776603	0	515.022	cis	UKB-PPP
FST	rs31226	5	53327571	C	T	0.602504	-0.141806	0.00761229	1.88712e-77	76.7242	cis	UKB-PPP
IL10RA	rs3135932	11	117864063	G	A	0.165488	0.188879	0.0103325	1.19316e-74	73.9233	cis	UKB-PPP
IL15RA	rs3136630	10	5997820	T	C	0.295673	-0.259008	0.0082948	4.83059e-214	213.316	cis	UKB-PPP
CCL13	rs3136674	17	32682616	C	T	0.0537475	-0.462266	0.0162166	9.90832e-179	178.004	cis	UKB-PPP
EPHB4	rs314361	7	100413005	G	A	0.520392	0.154367	0.00727139	5.11682e-100	99.291	cis	UKB-PPP
LECT2	rs31517	5	135287029	C	T	0.629206	-0.800073	0.00684941	0	2965	cis	UKB-PPP
CDKN1A	rs3176345	6	36650565	C	G	0.0647067	-0.267767	0.0151597	8.07049e-70	69.0931	cis	UKB-PPP
CD7	rs3176831	17	80272491	T	C	0.0428114	-1.13182	0.018946	0	776.824	cis	UKB-PPP
KIAA0319	rs3181238	6	24654443	T	C	0.639816	0.30768	0.0078291	0	337.067	cis	UKB-PPP
SLC9A3R2	rs3211995	16	2089006	A	G	0.159367	-0.147317	0.0102938	1.86209e-46	45.73	cis	UKB-PPP
PODXL	rs3212298	7	131193739	T	C	0.0438821	-0.549068	0.0178869	6.30957e-207	206.2	cis	UKB-PPP
PINLYP	rs3213276	19	44073794	T	C	0.587806	0.766646	0.00770695	0	2150.81	cis	UKB-PPP
TIGAR	rs3217860	12	4399050	G	A	0.247681	-0.0662248	0.00894833	1.35363e-13	12.8685	cis	UKB-PPP
RETN	rs3219175	19	7733855	A	G	0.00760298	1.54305	0.0464135	2.35505e-242	241.628	cis	UKB-PPP
AARSD1	rs323500	17	41140545	T	C	0.289876	0.131661	0.00797006	2.66011e-61	60.5751	cis	UKB-PPP
PRDX6	rs33951697	1	173458326	T	C	0.184895	0.17395	0.00956473	6.59022e-74	73.1811	cis	UKB-PPP
ENPEP	rs33966350	4	111431444	A	G	0.0127959	-0.323404	0.0343239	4.42079e-21	20.3545	cis	UKB-PPP
AOC3	rs33986943	17	41004637	A	G	0.111021	-0.867151	0.0115265	0	1230.96	cis	UKB-PPP
C9	rs34000044	5	39342214	T	G	0.00145652	-1.40474	0.097794	8.66962e-47	46.062	cis	UKB-PPP
BMP10	rs34008398	2	69093413	A	G	0.0128062	-2.01935	0.0321256	0	859.875	cis	UKB-PPP
MPO	rs34097845	17	56358429	T	C	0.0573515	-0.507083	0.0166015	6.69885e-205	204.174	cis	UKB-PPP
PRG3	rs34108746	11	57146225	G	A	0.0793096	0.226186	0.0135617	1.88582e-62	61.7245	cis	UKB-PPP
SMAD3	rs34189958	15	67356481	A	C	0.232868	0.245182	0.00885131	6.96627e-169	168.157	cis	UKB-PPP
CPVL	rs34219043	7	29160604	T	C	0.199599	-0.841522	0.00905737	0	1876.55	cis	UKB-PPP
FLT4	rs34221241	5	180057293	C	T	0.108302	-0.442515	0.010485	0	388.514	cis	UKB-PPP
KDR	rs34231037	4	55972946	G	A	0.0346668	-1.32514	0.0197688	0	977.626	cis	UKB-PPP
MFGE8	rs34239095	15	89455768	G	C	0.281607	0.373348	0.00817839	0	454.286	cis	UKB-PPP
PMM2	rs34258285	16	8906914	C	A	0.0254701	-0.679878	0.0243197	5.59758e-172	171.252	cis	UKB-PPP
CELA3A	rs34262568	1	22313371	A	G	0.230959	0.237276	0.00861166	4.09261e-167	166.388	cis	UKB-PPP
FAM13A	rs34262577	4	89932374	AAGGG	A	0.169097	-0.167281	0.00999551	7.2061e-63	62.1423	cis	UKB-PPP
GPC5	rs342706	13	92417058	C	T	0.271658	-0.878117	0.00859842	0	2266.87	cis	UKB-PPP
CHCHD10	rs34284791	22	24166789	A	G	0.106556	-0.118256	0.0112612	8.531e-26	25.069	cis	UKB-PPP
MANSC4	rs34311349	12	27925037	A	T	0.227765	0.938372	0.00897426	0	2376.26	cis	UKB-PPP
TCN1	rs34324219	11	59623378	A	C	0.107044	-0.754082	0.0118386	0	882.926	cis	UKB-PPP
PSMG3	rs34407549	7	1608812	G	C	0.00806906	-0.289663	0.0424058	8.4489e-12	11.0732	cis	UKB-PPP
DNER	rs34412673	2	230592359	T	A	0.331787	-0.280264	0.00791054	6.06736e-275	274.217	cis	UKB-PPP
PGLYRP2	rs34440547	19	15582863	T	C	0.219267	-1.14437	0.00923022	0	3340	cis	UKB-PPP
SCPEP1	rs34449028	17	55085363	T	A	0.300825	-0.365435	0.00851289	0	401.879	cis	UKB-PPP
TNFSF14	rs344560	19	6665020	C	T	0.945373	0.553818	0.0167576	1.62555e-239	238.789	cis	UKB-PPP
TSPAN1	rs34463133	1	46651169	A	G	0.0032836	-0.448774	0.060535	1.23055e-13	12.9099	cis	UKB-PPP
LILRA5	rs34464703	19	54813726	TG	T	0.329909	-0.360236	0.00784207	0	459.974	cis	UKB-PPP
C1QL2	rs34475538	2	119918265	A	G	0.202466	-0.278571	0.00901313	9.54993e-210	209.02	cis	UKB-PPP
RNF43	rs34523089	17	56436109	T	C	0.157432	0.139438	0.0105069	3.40879e-40	39.4674	cis	UKB-PPP
VAV3	rs345308	1	108459607	A	G	0.790873	-0.0648352	0.00931194	3.34118e-12	11.4761	cis	UKB-PPP
TNFRSF13B	rs34562254	17	16842991	A	G	0.0971971	-0.173645	0.0123904	1.26999e-44	43.8962	cis	UKB-PPP
CRYGD	rs34570682	2	208978937	A	G	0.309744	-0.709839	0.008131	0	1656.99	cis	UKB-PPP
MCAM	rs34587557	11	119185677	C	T	0.0509776	-0.323836	0.0161989	6.56599e-89	88.1827	cis	UKB-PPP
CPA4	rs34587586	7	129938598	T	G	0.397275	-0.53517	0.00784944	0	1011.32	cis	UKB-PPP
ARHGAP45	rs34593562	19	1083556	G	A	0.449393	-0.0712126	0.00754728	3.89045e-21	20.41	cis	UKB-PPP
DSG4	rs34620697	18	28983529	T	C	0.00597496	-0.36792	0.0471234	5.82908e-15	14.2344	cis	UKB-PPP
SLAMF8	rs34687326	1	159799910	A	G	0.122178	-1.34254	0.0115868	0	2917.47	cis	UKB-PPP
TMEM106A	rs34687590	17	41301286	TG	T	0.385431	-0.10731	0.00802854	9.54113e-41	40.0204	cis	UKB-PPP
OSTN	rs34711532	3	190849577	CG	C	0.729144	-0.105844	0.00875095	1.12099e-33	32.9504	cis	UKB-PPP
GIPC3	rs34722692	19	3585519	A	G	0.111852	-0.434387	0.0119215	1.09144e-290	289.962	cis	UKB-PPP
DAPK2	rs34772505	15	64276772	T	C	0.43002	0.387403	0.00767847	0	554.554	cis	UKB-PPP
CASP8	rs34841024	2	202151140	G	T	0.136282	0.310055	0.0107477	5.28445e-183	182.277	cis	UKB-PPP
RAB2B	rs34855848	14	21929718	CA	C	0.13657	-0.2327	0.0109603	4.93174e-100	99.307	cis	UKB-PPP
PSRC1	rs34863121	1	109823458	T	C	0.0129456	0.724787	0.0336404	5.87489e-103	102.231	cis	UKB-PPP
ISLR2	rs34868798	15	74469716	C	T	0.223506	0.246346	0.00849267	5.3827e-185	184.269	cis	UKB-PPP
GHRL	rs34911341	3	10331519	T	C	0.00601015	1.41936	0.0469503	9.22571e-201	200.035	cis	UKB-PPP
ALCAM	rs34926152	3	105264176	T	G	0.0485333	-0.30284	0.0159911	5.5437e-80	79.2562	cis	UKB-PPP
NCF2	rs35012521	1	183532364	A	T	0.010078	-0.947659	0.0358601	6.77642e-154	153.169	cis	UKB-PPP
VEGFC	rs35029317	4	177753427	G	A	0.00596489	-0.796955	0.0492715	7.59801e-59	58.1193	cis	UKB-PPP
TEX101	rs35033974	19	43920612	T	G	0.12851	-0.332256	0.00807996	0	368.894	cis	UKB-PPP
SETMAR	rs35083095	3	4403818	C	T	0.493427	-0.216344	0.00726973	1.30317e-194	193.885	cis	UKB-PPP
IGF1R	rs35115159	15	99490912	G	A	0.203046	0.129815	0.00880548	3.43716e-49	48.4638	cis	UKB-PPP
PPP2R5A	rs351409	1	212459257	G	A	0.0208496	-0.301058	0.0263262	2.77332e-30	29.557	cis	UKB-PPP
CXCL11	rs35170645	4	76964956	G	A	0.513606	-0.224373	0.00748791	2.83139e-197	196.548	cis	UKB-PPP
DNAJC21	rs35176895	5	34930387	C	T	0.441899	-0.107348	0.00754932	6.92309e-46	45.1597	cis	UKB-PPP
FGFR4	rs351855	5	176520243	A	G	0.295989	1.00916	0.00798055	0	3474.44	cis	UKB-PPP
CXCL5	rs352045	4	74864687	G	T	0.883396	-0.588354	0.0113665	0	583.624	cis	UKB-PPP
OMD	rs35209758	9	94987856	AT	A	0.308793	0.0796698	0.00793527	1.01719e-23	22.9926	cis	UKB-PPP
MMP8	rs35231465	11	102584135	A	G	0.0248267	-1.25163	0.0238944	0	597.633	cis	UKB-PPP
TNFRSF8	rs35249183	1	12099345	G	A	0.100046	0.348054	0.0125914	3.46737e-168	167.46	cis	UKB-PPP
MARCO	rs35288880	2	119728472	T	C	0.163237	-0.340352	0.00997418	3.3266e-255	254.478	cis	UKB-PPP
HSD17B14	rs35299026	19	49318380	A	G	0.0470859	-1.52285	0.0177953	0	1592.27	cis	UKB-PPP
SRPX	rs35318931	23	38009121	A	G	0.0879147	-0.987964	0.0101475	0	2060.45	cis	UKB-PPP
LRRC38	rs35329337	1	13822608	AAT	A	0.313575	0.358992	0.0081212	0	426.055	cis	UKB-PPP
CCDC50	rs35380043	3	191087740	T	A	0.0481582	-0.419415	0.0176004	1.64059e-125	124.785	cis	UKB-PPP
SUMF2	rs35384521	7	56145825	A	G	0.0190065	-1.53272	0.0272547	0	688.594	cis	UKB-PPP
MPHOSPH8	rs35424555	13	20221516	G	A	0.122396	0.0880808	0.0116954	5.02574e-14	13.2988	cis	UKB-PPP
GPD1	rs35428353	12	50500071	A	G	0.00273855	-1.23916	0.0720295	2.49804e-66	65.6024	cis	UKB-PPP
NECTIN4	rs35434391	1	161049509	T	G	0.117067	-0.447125	0.011624	0	322.978	cis	UKB-PPP
BAG3	rs35434411	10	121429394	A	G	0.0311189	0.177939	0.0216623	2.1355e-16	15.6705	cis	UKB-PPP
SLC39A14	rs35486529	8	22251868	T	C	0.254908	-0.107323	0.00881509	4.22766e-34	33.3739	cis	UKB-PPP
CD300LF	rs35489971	17	72700943	G	A	0.812327	1.29528	0.00956697	0	3982.66	cis	UKB-PPP
ANKRD54	rs35496925	22	38424607	G	A	0.0593553	0.143104	0.0160721	5.39262e-19	18.2682	cis	UKB-PPP
PDGFRA	rs35597368	4	55139771	C	T	0.109682	-0.424873	0.0117455	1.61436e-286	285.792	cis	UKB-PPP
SCN4B	rs35632913	11	118013263	GT	G	0.63866	-0.659771	0.00788744	0	1521.41	cis	UKB-PPP
FGFBP2	rs35700679	4	15960246	G	A	0.14828	0.719486	0.00974955	0	1184.54	cis	UKB-PPP
VASN	rs35713275	16	4431360	A	G	0.0631196	-0.903974	0.0159605	0	698.436	cis	UKB-PPP
PI3	rs35770435	20	43788804	T	C	0.180422	0.352805	0.00930324	0	313.965	cis	UKB-PPP
ELOA	rs35863927	1	24051934	C	T	0.596584	0.0861558	0.0075528	3.85212e-30	29.4143	cis	UKB-PPP
RAB6A	rs35939600	11	73551143	T	TA	0.149166	0.072636	0.0101351	7.67715e-13	12.1148	cis	UKB-PPP
SEMA4D	rs36020742	9	92051455	T	C	0.183075	0.106862	0.00973858	5.14991e-28	27.2882	cis	UKB-PPP
PRND	rs36029876	20	4723988	A	C	0.104097	-0.38066	0.0121995	9.72747e-214	213.012	cis	UKB-PPP
RSPO1	rs36043533	1	38079517	G	T	0.0564016	0.47756	0.016067	3.8815e-194	193.411	cis	UKB-PPP
NRTN	rs36055559	19	5799433	A	G	0.172458	-0.0761244	0.0106836	1.03801e-12	11.9838	cis	UKB-PPP
APCS	rs36126250	1	159563701	G	T	0.0229999	-0.535152	0.0235983	7.46449e-114	113.127	cis	UKB-PPP
HEXIM1	rs36160143	17	43244389	T	C	0.197539	0.0839966	0.00945723	6.58264e-19	18.1816	cis	UKB-PPP
FAM3C	rs36198735	7	121080192	AAAC	A	0.733037	-0.114276	0.00830653	4.59833e-43	42.3374	cis	UKB-PPP
CD40LG	rs36206512	23	135730217	C	A	0.0352959	-0.551636	0.0172879	2.01372e-223	222.696	cis	UKB-PPP
SNAP25	rs362562	20	10243186	A	G	0.413594	-0.102539	0.00750275	1.60066e-42	41.7957	cis	UKB-PPP
POF1B	rs363774	23	84563135	A	T	0.771975	-0.122166	0.00750212	1.27732e-59	58.8937	cis	UKB-PPP
SIGLEC8	rs36518	19	51942903	A	G	0.13709	0.683905	0.0108263	0	868.432	cis	UKB-PPP
LILRA3	rs367070	19	54800500	G	A	0.230405	-1.21856	0.00905019	0	3938.92	cis	UKB-PPP
LILRB1	rs367070	19	54800500	G	A	0.230205	-0.670803	0.00863465	0	1312.54	cis	UKB-PPP
SKAP1	rs368876017	17	46342863	A	AAAGCAAGC	0.339871	0.0613156	0.00837902	2.52174e-13	12.5983	cis	UKB-PPP
IL12RB1	rs369378	19	18189759	A	G	0.213087	-0.45619	0.00914335	0	542.345	cis	UKB-PPP
BGLAP	rs369453512	1	156293105	GA	G	0.554356	0.136389	0.00750495	8.41201e-74	73.0751	cis	UKB-PPP
CMC1	rs370517451	3	28283101	A	G	0.0145748	-0.31394	0.0336111	9.59843e-21	20.0178	cis	UKB-PPP
ATOX1	rs371549947	5	151131260	T	C	0.000809195	-1.44663	0.138161	1.17869e-25	24.9286	cis	UKB-PPP
VAMP8	rs3731828	2	85806266	T	C	0.283087	-0.173206	0.00843186	9.09913e-94	93.041	cis	UKB-PPP
HCLS1	rs3732410	3	121415720	C	T	0.225117	0.0946348	0.00885171	1.11995e-26	25.9508	cis	UKB-PPP
ABHD14B	rs373373105	3	52004097	CG	C	0.012045	-1.45028	0.0357727	0	358.612	cis	UKB-PPP
TXNDC15	rs3733897	5	134223593	G	A	0.135045	1.17034	0.0109425	0	2486.1	cis	UKB-PPP
EZR	rs3734470	6	159187347	T	A	0.696757	0.0974115	0.00824291	3.16519e-32	31.4996	cis	UKB-PPP
DPP6	rs3734960	7	154684153	C	T	0.262145	0.260543	0.00813913	7.62079e-225	224.118	cis	UKB-PPP
GIMAP7	rs3735080	7	150217309	T	C	0.231416	-0.60671	0.00888555	0	1014.32	cis	UKB-PPP
RARRES2	rs3735167	7	150039555	T	C	0.256452	0.215985	0.00844672	3.27341e-144	143.485	cis	UKB-PPP
ECM1	rs3737240	1	150483355	T	C	0.394392	-0.677007	0.00783847	0	1621.9	cis	UKB-PPP
FGR	rs3737803	1	27960792	A	G	0.0734919	-0.178818	0.0142661	4.83615e-36	35.3155	cis	UKB-PPP
FGL1	rs3739404	8	17739843	A	C	0.691037	0.657176	0.00763675	0	1610.09	cis	UKB-PPP
TNFSF13B	rs374039502	13	108960385	A	T	0.0205777	0.746059	0.0265034	2.4322e-174	173.614	cis	UKB-PPP
SCGB1A1	rs3741240	11	62186542	A	G	0.351484	-0.339217	0.00760275	0	434.029	cis	UKB-PPP
INHBC	rs3741414	12	57844049	T	C	0.246558	-0.659375	0.00865308	0	1262.87	cis	UKB-PPP
KLK12	rs3745540	19	51535130	G	A	0.582171	-1.1666	0.00780875	0	4848.88	cis	UKB-PPP
IGSF9	rs3747617	1	159912899	T	C	0.0533263	-0.478563	0.0166669	2.60016e-181	180.585	cis	UKB-PPP
RGMA	rs3752102	15	93616014	A	C	0.468759	-0.227453	0.00726355	2.97852e-215	214.526	cis	UKB-PPP
PRSS2	rs3752404	7	142470574	G	A	0.416099	-0.139322	0.00755518	6.20297e-76	75.2074	cis	UKB-PPP
HPCAL1	rs375285744	2	10476228	C	T	0.149007	0.218967	0.0106036	9.72523e-95	94.0121	cis	UKB-PPP
POMC	rs3754861	2	25393722	C	A	0.0708338	0.144755	0.0144099	9.60727e-24	23.0174	cis	UKB-PPP
RNASET2	rs3756838	6	167371251	A	G	0.215266	0.46361	0.00891084	0	589.606	cis	UKB-PPP
ACY3	rs3758938	11	67402362	G	T	0.312397	0.274456	0.00816017	5.40754e-248	247.267	cis	UKB-PPP
KLK13	rs3760739	19	51538561	T	G	0.350195	-0.454419	0.00788647	0	722.803	cis	UKB-PPP
FUT3_FUT5	rs3760775	19	5841356	T	G	0.0602896	-1.06768	0.015182	0	1075.88	cis	UKB-PPP
NCAN	rs3761077	19	19325963	T	G	0.11016	-0.240654	0.0112025	2.2856e-102	101.641	cis	UKB-PPP
TFF1	rs3761376	21	43787038	A	G	0.235454	-0.304245	0.00850111	1.64437e-280	279.784	cis	UKB-PPP
MAPK9	rs3763131	5	179734312	C	T	0.195107	0.143033	0.00949019	2.48828e-51	50.6041	cis	UKB-PPP
ERBB2	rs3764354	17	37916823	T	C	0.146109	0.200177	0.0100316	1.36395e-88	87.8652	cis	UKB-PPP
CA6	rs3765963	1	9034598	G	A	0.411715	0.683173	0.0072583	0	1925.81	cis	UKB-PPP
PARK7	rs3766606	1	8022197	T	G	0.173873	0.20857	0.00980744	2.31793e-100	99.6349	cis	UKB-PPP
ROBO1	rs3773244	3	78784770	A	G	0.196871	0.236241	0.00927302	3.62243e-143	142.441	cis	UKB-PPP
MELTF	rs3773862	3	196739538	T	C	0.45284	-0.408307	0.00750205	0	645.066	cis	UKB-PPP
TLR3	rs3775291	4	187004074	T	C	0.297204	-1.15053	0.00824664	0	4228.87	cis	UKB-PPP
OGA	rs3781299	10	103590594	A	C	0.291403	-0.134492	0.00819591	1.63192e-60	59.7873	cis	UKB-PPP
LAG3	rs3782735	12	6885076	A	G	0.602515	0.17518	0.00759445	9.977e-118	117.001	cis	UKB-PPP
EFEMP1	rs3791679	2	56096892	G	A	0.22632	0.226222	0.00822244	1.23595e-166	165.908	cis	UKB-PPP
LHB	rs3795048	19	49520842	T	A	0.0611593	-0.120272	0.0158151	2.85167e-14	13.5449	cis	UKB-PPP
IDUA	rs3796622	4	983060	C	T	0.639846	0.54336	0.0077455	0	1070.58	cis	UKB-PPP
ADGRB3	rs3798969	6	69671585	G	A	0.623497	-0.941354	0.00785699	0	3119.25	cis	UKB-PPP
PTPRN2	rs3800860	7	157903504	T	C	0.357576	-0.155111	0.00777984	1.92132e-88	87.7164	cis	UKB-PPP
TNFSF13	rs3803800	17	7462969	G	A	0.788658	-0.324686	0.00866746	4.0738e-307	306.39	cis	UKB-PPP
PDIA5	rs3804749	3	122833003	T	C	0.593133	-0.24929	0.00790901	4.66659e-218	217.331	cis	UKB-PPP
HDGF	rs3806417	1	156711623	A	C	0.334645	1.14633	0.00799834	0	4462.68	cis	UKB-PPP
TOP2B	rs3806631	3	25706846	T	A	0.199832	0.0978074	0.00947288	5.4325e-25	24.265	cis	UKB-PPP
STX7	rs3813356	6	132834518	T	C	0.451253	-0.590218	0.0075082	0	1343.85	cis	UKB-PPP
FKBP4	rs3814251	12	2903648	C	T	0.0386422	-0.133721	0.0196979	1.1324e-11	10.946	cis	UKB-PPP
TFRC	rs3817672	3	195800811	T	C	0.563332	-0.524468	0.00751123	0	1060.64	cis	UKB-PPP
NELL2	rs382115	12	45330524	C	T	0.603685	-0.173881	0.0074157	1.39637e-121	120.855	cis	UKB-PPP
SERPINB8	rs3826616	18	61654463	G	A	0.58103	-0.726747	0.00755829	0	2009.66	cis	UKB-PPP
EDDM3B	rs3827905	14	21238318	A	G	0.668481	-0.160371	0.00526753	1.38676e-203	202.858	cis	UKB-PPP
EGF	rs3831508	4	110837903	GT	G	0.401842	0.133975	0.00774004	3.99577e-67	66.3984	cis	UKB-PPP
LGALS3	rs3832943	14	55606801	AATT	A	0.423783	-0.534162	0.00726861	0	1174.69	cis	UKB-PPP
LILRB2	rs383925	19	54783521	T	C	0.205544	-1.16077	0.00927054	0	3406.59	cis	UKB-PPP
BOC	rs3856718	3	112996218	A	G	0.170808	0.207404	0.0100539	1.4983e-94	93.8244	cis	UKB-PPP
FAM171B	rs3886170	2	187557294	T	C	0.278749	-0.376972	0.0084636	0	432.534	cis	UKB-PPP
NOMO1	rs3891245	16	16348287	G	T	0.228045	-0.510894	0.00894261	0	710.597	cis	UKB-PPP
IL1R1	rs3917238	2	102773083	T	C	0.300696	-0.183822	0.00808051	1.47231e-114	113.832	cis	UKB-PPP
IL1RL2	rs3917265	2	102778461	C	T	0.543441	-0.437368	0.00729339	0	782.765	cis	UKB-PPP
CSF3R	rs3917999	1	36933317	T	C	0.010561	1.13229	0.037578	1.86209e-199	198.73	cis	UKB-PPP
WFDC1	rs400345	16	84328494	T	C	0.184483	-0.356505	0.00994569	2.18273e-281	280.661	cis	UKB-PPP
KIRREL2	rs404299	19	36349752	A	G	0.0333212	-0.458579	0.0205111	1.01859e-110	109.992	cis	UKB-PPP
ADAMTS16	rs40468	5	4982814	G	A	0.338347	-0.122806	0.00745287	5.30396e-61	60.2754	cis	UKB-PPP
APOA2	rs4073054	1	161200487	A	C	0.626291	0.0671418	0.00754407	5.58727e-19	18.2528	cis	UKB-PPP
GHR	rs4073476	5	42625592	C	A	0.273338	-0.685102	0.00854476	0	1397.93	cis	UKB-PPP
CFHR2	rs4085749	1	196920148	T	C	0.227112	-1.03731	0.00907274	0	2840.7	cis	UKB-PPP
DPEP1	rs409170	16	89682350	G	A	0.596714	0.798895	0.00764329	0	2374.44	cis	UKB-PPP
LTBP3	rs4099470	11	65319986	T	C	0.0547578	0.89636	0.0162699	0	660.941	cis	UKB-PPP
AFAP1	rs41264705	4	7780582	T	C	0.297632	1.08258	0.0083864	0	3620.68	cis	UKB-PPP
CLSTN2	rs41265459	3	140167490	A	T	0.00668155	2.28294	0.0459328	0	538.204	cis	UKB-PPP
DDI2	rs41270291	1	15994251	A	G	0.0112695	-0.264148	0.034661	2.51942e-14	13.5987	cis	UKB-PPP
ADH1B	rs41275699	4	100239268	G	A	0.00224236	-1.29251	0.0895562	3.23892e-47	46.4896	cis	UKB-PPP
LRTM2	rs41276696	12	1940514	A	G	0.0400307	-0.369887	0.0188574	1.1516e-85	84.9387	cis	UKB-PPP
IL6R	rs4129267	1	154426264	T	C	0.404319	1.10524	0.00780922	0	4351.89	cis	UKB-PPP
ITIH5	rs41298373	10	7622009	A	G	0.0995056	0.16877	0.0127681	6.90081e-40	39.1611	cis	UKB-PPP
HJV	rs41302089	1	145475529	T	G	0.015888	-0.610764	0.030706	4.89779e-88	87.31	cis	UKB-PPP
CTSE	rs41302235	1	206328803	C	T	0.187567	-0.64299	0.00968504	0	959.025	cis	UKB-PPP
VSIG4	rs41306131	23	65253454	A	C	0.0101078	-1.32342	0.0302157	0	418.309	cis	UKB-PPP
INSL4	rs41313766	9	5231360	T	C	0.0173137	-0.651665	0.0296762	7.07946e-107	106.15	cis	UKB-PPP
PRELP	rs41313926	1	203452409	A	G	0.0103184	-2.27112	0.0352591	0	902.838	cis	UKB-PPP
PIK3AP1	rs41317268	10	98469114	G	A	0.194803	-0.23009	0.00927301	6.5013e-136	135.187	cis	UKB-PPP
MFAP5	rs4132450	12	8814695	T	C	0.00449252	-1.76955	0.0596996	4.43609e-193	192.353	cis	UKB-PPP
MSR1	rs41341748	8	16012594	A	G	0.0110565	-1.5469	0.0334062	0	467.376	cis	UKB-PPP
CCL22	rs41398344	16	57394393	C	T	0.00984098	-0.824293	0.0379714	1.71396e-104	103.766	cis	UKB-PPP
CCL26	rs41463245	7	75401263	T	C	0.00891345	-1.01414	0.0392916	6.76083e-147	146.17	cis	UKB-PPP
TNFRSF1A	rs4149584	12	6442643	T	C	0.0166682	-0.302924	0.028173	5.78096e-27	26.238	cis	UKB-PPP
LILRB4	rs417477	19	55171903	G	A	0.118464	0.380751	0.0103352	4.1783e-297	296.379	cis	UKB-PPP
F9	rs422187	23	138632859	C	A	0.303042	0.354798	0.00669468	0	611.721	cis	UKB-PPP
SORCS2	rs4234798	4	7219933	G	T	0.617255	-0.456763	0.00751423	0	804.237	cis	UKB-PPP
ESM1	rs4242051	5	54198775	C	T	0.745698	0.191598	0.00855867	5.34564e-111	110.272	cis	UKB-PPP
CLEC4D	rs4242896	12	8688999	C	A	0.571826	0.530953	0.00757011	0	1070.17	cis	UKB-PPP
IL12A_IL12B	rs4244437	5	158773117	A	G	0.676742	0.542925	0.00778336	0	1058.51	cis	UKB-PPP
IL12B	rs4244437	5	158773117	A	G	0.67728	0.559543	0.00771147	0	1145.22	cis	UKB-PPP
TGOLN2	rs4247303	2	85554080	A	G	0.482066	-0.714787	0.00746313	0	1993.97	cis	UKB-PPP
KLKB1	rs4253306	4	187174030	T	G	0.100447	-0.562007	0.0116644	0	505.875	cis	UKB-PPP
GGCT	rs4259	7	30543734	A	G	0.726761	-0.119163	0.00843961	2.8827e-45	44.5402	cis	UKB-PPP
USP28	rs4288784	11	113745608	G	C	0.076991	-0.153331	0.014392	1.67148e-26	25.7769	cis	UKB-PPP
APOE	rs429358	19	45411941	C	T	0.15567	-1.01199	0.0103711	0	2069.64	cis	UKB-PPP
DGCR6	rs430899	22	18896530	C	A	0.627876	0.13142	0.00800348	1.36867e-60	59.8637	cis	UKB-PPP
ACE	rs4362	17	61573761	C	T	0.482033	-0.448149	0.00755267	0	766.409	cis	UKB-PPP
LAMB1	rs436573	7	107739906	T	A	0.425309	-0.636527	0.00761058	0	1521	cis	UKB-PPP
USP8	rs4380013	15	50759428	A	G	0.196402	0.09103	0.00945748	6.25893e-22	21.2035	cis	UKB-PPP
EFNA1	rs4390169	1	155106054	G	A	0.518742	0.317183	0.00752294	0	387.734	cis	UKB-PPP
GPR15L	rs4399275	10	85918938	G	T	0.42143	0.220987	0.00757052	2.55859e-187	186.592	cis	UKB-PPP
NECTIN2	rs440277	19	45361224	A	G	0.310411	-0.183158	0.00813585	3.14051e-112	111.503	cis	UKB-PPP
PGA4	rs4414241	11	60972512	T	C	0.243455	0.0783174	0.00966405	5.31863e-16	15.2742	cis	UKB-PPP
GP2	rs4430753	16	20332200	G	A	0.487788	-0.232605	0.00681565	2.82488e-255	254.549	cis	UKB-PPP
PAG1	rs4436084	8	82038006	C	T	0.349945	-0.0776617	0.00795736	1.67571e-22	21.7758	cis	UKB-PPP
OSCAR	rs4442925	19	54554950	T	C	0.448759	0.52103	0.00760453	0	1021.31	cis	UKB-PPP
PRSS53	rs4468641	16	31096876	C	A	0.385149	0.88509	0.00774632	0	2837.06	cis	UKB-PPP
VSNL1	rs446947	2	17712696	T	A	0.276402	0.313056	0.00753895	0	376.151	cis	UKB-PPP
DIPK2B	rs4498684	23	45059412	A	C	0.208464	-0.145207	0.00733287	2.84774e-87	86.5455	cis	UKB-PPP
AKT3	rs4515770	1	243686913	C	T	0.217936	0.0647252	0.00927641	3.00677e-12	11.5219	cis	UKB-PPP
MRI1	rs452960	19	13871411	T	A	0.421769	-0.347332	0.00769461	0	444.209	cis	UKB-PPP
MAVS	rs45437096	20	3844929	T	C	0.14542	-0.135419	0.011166	7.51796e-34	33.1239	cis	UKB-PPP
SPINT2	rs45437199	19	38795250	A	G	0.183217	-0.190557	0.00947461	5.74513e-90	89.2407	cis	UKB-PPP
SPTLC1	rs45461899	9	94830356	A	C	0.0239861	-0.550489	0.0249555	7.87046e-108	107.104	cis	UKB-PPP
CST1	rs4549181	20	23728873	T	C	0.299784	-0.582614	0.00856971	0	1005.58	cis	UKB-PPP
IL32	rs45499297	16	3115272	C	T	0.0943142	-0.394571	0.0125813	6.71429e-216	215.173	cis	UKB-PPP
ZBP1	rs45521631	20	56195349	T	C	0.0267123	-0.90863	0.0236007	0	323.551	cis	UKB-PPP
TMEM25	rs45558732	11	118402962	T	G	0.0337132	-1.0201	0.0212929	0	500.176	cis	UKB-PPP
PYDC1	rs4561481	16	31259553	A	G	0.67413	0.305793	0.00714319	0	399.678	cis	UKB-PPP
WFIKKN2	rs4591185	17	48909434	A	T	0.657694	-0.679912	0.00792966	0	1598.46	cis	UKB-PPP
CHMP1A	rs460879	16	89712889	T	C	0.427056	-0.0950999	0.00769624	4.48229e-35	34.3485	cis	UKB-PPP
ARFIP1	rs4619875	4	153701130	T	C	0.403525	0.158521	0.0076511	2.3518e-95	94.6286	cis	UKB-PPP
WIF1	rs462010	12	65338145	A	G	0.44527	-0.191821	0.00735096	4.18794e-150	149.378	cis	UKB-PPP
CDH6	rs4626350	5	30839451	A	G	0.555131	0.510324	0.00753871	0	996.997	cis	UKB-PPP
PCDH1	rs4645358	5	141260085	T	C	0.574738	0.080841	0.00740735	9.92202e-28	27.0034	cis	UKB-PPP
WNT9A	rs4653881	1	228079939	T	C	0.377513	-0.128786	0.00718188	6.62064e-72	71.1791	cis	UKB-PPP
XCL1	rs4656599	1	168503386	T	C	0.190465	0.832515	0.00950059	0	1669.43	cis	UKB-PPP
ADAMTS4	rs4656993	1	161176137	G	A	0.585738	-0.118273	0.00765875	8.42364e-54	53.0745	cis	UKB-PPP
TIE1	rs4660729	1	43767900	G	C	0.60875	0.191275	0.00723486	5.02343e-154	153.299	cis	UKB-PPP
PEAR1	rs4661012	1	156885491	G	T	0.362036	-0.213205	0.00777569	1.60694e-165	164.794	cis	UKB-PPP
FAP	rs4664454	2	163071161	G	C	0.0100624	1.0747	0.0368348	3.8815e-187	186.411	cis	UKB-PPP
QPCT	rs4670696	2	37599963	C	A	0.0235819	-0.884485	0.0246965	6.65273e-281	280.177	cis	UKB-PPP
IGFBP2	rs4674100	2	217480424	A	G	0.292765	-0.0700512	0.00858953	3.47937e-16	15.4585	cis	UKB-PPP
CNTN3	rs4677414	3	74607020	G	A	0.929147	-0.511985	0.0136916	4.85289e-306	305.314	cis	UKB-PPP
COMT	rs4680	22	19951271	A	G	0.517637	-0.444885	0.0075906	0	747.796	cis	UKB-PPP
ST6GAL1	rs4686837	3	186739677	A	G	0.31276	-0.179738	0.00794676	2.89734e-113	112.538	cis	UKB-PPP
HGFAC	rs4690097	4	3445745	T	C	0.684471	-0.482674	0.00813113	0	767.048	cis	UKB-PPP
TIMD4	rs4704826	5	156392082	A	C	0.638355	-0.23192	0.00748079	5.05825e-211	210.296	cis	UKB-PPP
ANKMY2	rs4719474	7	16676955	A	C	0.376146	0.081885	0.00800392	1.44611e-24	23.8398	cis	UKB-PPP
NPY	rs4722337	7	24309098	T	A	0.554916	-0.15832	0.0073529	7.85236e-103	102.105	cis	UKB-PPP
DUSP29	rs4745762	10	76828323	A	C	0.3388	-0.14018	0.0080767	1.77256e-67	66.7514	cis	UKB-PPP
GLO1	rs4746	6	38650628	G	T	0.463805	-0.330717	0.00752756	0	420.88	cis	UKB-PPP
PNLIPRP2	rs4751995	10	118397884	G	A	0.518767	1.13574	0.00759031	0	4864.04	cis	UKB-PPP
CALCB	rs4757282	11	15126744	T	G	0.759872	-0.126775	0.00883048	9.6984e-47	46.0133	cis	UKB-PPP
ADGRD1	rs4759533	12	131456252	A	G	0.946607	0.82369	0.0153217	0	629.405	cis	UKB-PPP
AGT	rs4762	1	230845977	A	G	0.116762	0.743721	0.0116879	0	881.132	cis	UKB-PPP
NOS1	rs4767532	12	117790932	T	C	0.203648	-0.14237	0.00897168	1.04184e-56	55.9822	cis	UKB-PPP
PXN	rs4767884	12	120661977	C	T	0.765689	0.756757	0.00885277	0	1588.78	cis	UKB-PPP
IL17D	rs4770059	13	21151047	C	T	0.736663	-0.397947	0.00789521	0	553.468	cis	UKB-PPP
GGACT	rs4772304	13	101195523	A	G	0.512751	-0.445226	0.00752524	0	761.979	cis	UKB-PPP
HMOX2	rs4785965	16	4514655	A	G	0.734557	-0.120824	0.00860269	8.27942e-45	44.082	cis	UKB-PPP
DSC2	rs4799305	18	28689144	A	G	0.884259	-0.341678	0.0115251	3.78443e-193	192.422	cis	UKB-PPP
CD209	rs4804774	19	7772173	C	G	0.23677	-0.413514	0.00754895	0	653.407	cis	UKB-PPP
CLEC4M	rs4804774	19	7772173	C	G	0.236973	-0.364179	0.00750199	0	513.503	cis	UKB-PPP
CD40	rs4810485	20	44747947	G	T	0.751814	0.424289	0.00872004	0	515.878	cis	UKB-PPP
IL17RA	rs4819959	22	17586631	A	G	0.494992	0.85719	0.00767248	0	2712.56	cis	UKB-PPP
LGALS1	rs4820294	22	38071043	A	G	0.333726	-0.28271	0.00794113	1.36773e-277	276.864	cis	UKB-PPP
PVALB	rs4821544	22	37258503	C	T	0.303188	-0.813118	0.00823551	0	2118.89	cis	UKB-PPP
TST	rs4821544	22	37258503	C	T	0.303272	-0.10793	0.00834253	2.77077e-38	37.5574	cis	UKB-PPP
TEF	rs4822027	22	41786227	A	G	0.20978	0.0844593	0.00950793	6.50579e-19	18.1867	cis	UKB-PPP
CRYBB1	rs4822754	22	27012894	G	A	0.528339	-0.156797	0.00743711	1.13658e-98	97.9444	cis	UKB-PPP
OSM	rs4823082	22	30600105	C	G	0.0228829	-0.188281	0.0247745	2.9662e-14	13.5278	cis	UKB-PPP
SYAP1	rs4830563	23	16762158	A	G	0.290253	-0.055346	0.00686675	7.62957e-16	15.1175	cis	UKB-PPP
SPOCK1	rs4835737	5	136895064	G	A	0.365144	-0.131286	0.00764647	4.49262e-66	65.3475	cis	UKB-PPP
C5	rs4837810	9	123881199	C	T	0.577163	-0.142986	0.00765242	6.54787e-78	77.1839	cis	UKB-PPP
TDRKH	rs4845556	1	151744858	A	G	0.481154	0.313668	0.00758158	0	373.399	cis	UKB-PPP
GALNT2	rs4846914	1	230295691	A	G	0.606091	0.292801	0.00739692	0	341.945	cis	UKB-PPP
MMP10	rs486055	11	102650424	T	C	0.16223	-0.396107	0.0102752	0	324.385	cis	UKB-PPP
TOR1AIP1	rs486906	1	179863237	T	G	0.61627	0.709116	0.00784633	0	1775.65	cis	UKB-PPP
CETN3	rs4873	5	89703641	G	C	0.276571	-0.173267	0.00846441	3.98291e-93	92.3998	cis	UKB-PPP
GRHPR	rs4878690	9	37422656	T	C	0.326343	0.26902	0.00798506	7.99834e-249	248.097	cis	UKB-PPP
SPINK4	rs4879679	9	33234019	T	C	0.842834	-1.11377	0.0103303	0	2526.29	cis	UKB-PPP
LCN15	rs4880140	9	139658576	C	G	0.779195	0.65651	0.00902962	0	1149.84	cis	UKB-PPP
M6PR	rs4883201	12	9082581	G	A	0.104034	-0.280236	0.0126802	3.14051e-108	107.503	cis	UKB-PPP
MPI	rs4886632	15	75173925	T	G	0.576289	0.199669	0.00760316	5.30884e-152	151.275	cis	UKB-PPP
CFHR4	rs4915363	1	196905205	C	T	0.236372	-0.793439	0.00898803	0	1694.25	cis	UKB-PPP
PLCB2	rs4924450	15	40597229	A	G	0.705713	-0.15273	0.00822776	6.43428e-77	76.1915	cis	UKB-PPP
ACAN	rs4932196	15	89253268	C	T	0.191085	0.134292	0.00887053	8.93717e-52	51.0488	cis	UKB-PPP
GASK1A	rs493412	3	43126405	T	C	0.629457	0.729599	0.00801419	0	1801.77	cis	UKB-PPP
CD5	rs4939490	11	60793651	G	C	0.391368	-0.136162	0.00751943	2.75296e-73	72.5602	cis	UKB-PPP
CCN1	rs4949896	1	86062336	T	G	0.261999	-0.118465	0.00834572	9.87643e-46	45.0054	cis	UKB-PPP
CHI3L1	rs4950928	1	203155882	C	G	0.792657	0.671982	0.00903308	0	1203.68	cis	UKB-PPP
OBP2B	rs4962104	9	136087047	C	T	0.800092	0.704335	0.00773506	0	1802.52	cis	UKB-PPP
CTRC	rs497078	1	15767036	T	C	0.0981969	-0.569335	0.0119554	0	494.228	cis	UKB-PPP
TNFAIP8L2	rs4970991	1	151004003	C	T	0.793047	0.0664032	0.00936376	1.32648e-12	11.8773	cis	UKB-PPP
FCRL1	rs4971154	1	157771880	T	C	0.50309	-0.357564	0.00734556	0	516.316	cis	UKB-PPP
CCS	rs498045	11	66362997	G	A	0.526005	0.481208	0.00739018	0	922.597	cis	UKB-PPP
IL34	rs4985556	16	70694000	A	C	0.121679	-1.07047	0.0118091	0	1786.35	cis	UKB-PPP
TLR4	rs4986790	9	120475302	G	A	0.0597162	-0.327182	0.0162768	7.21274e-90	89.1419	cis	UKB-PPP
LCAT	rs4986970	16	67976320	T	A	0.0352508	-0.317808	0.0199511	3.96278e-57	56.402	cis	UKB-PPP
FBP1	rs499206	9	97359479	G	A	0.924969	0.575477	0.0141736	0	359.679	cis	UKB-PPP
ICAM1	rs5030377	19	10393234	G	A	0.377967	0.415481	0.00762853	0	645.965	cis	UKB-PPP
ICAM4	rs5030377	19	10393234	G	A	0.378255	-0.114713	0.00660235	1.28529e-67	66.891	cis	UKB-PPP
SPRY2	rs504122	13	80911525	A	G	0.369756	-0.0819766	0.0078416	1.40378e-25	24.8527	cis	UKB-PPP
ABO	rs505922	9	136149229	C	T	0.316934	1.17091	0.00816033	0	4473.1	cis	UKB-PPP
F7	rs510335	13	113759755	T	G	0.112172	-0.778851	0.0116972	0	964.645	cis	UKB-PPP
ATP5IF1	rs510379	1	28535233	C	T	0.359785	0.11152	0.00786245	1.15292e-45	44.9382	cis	UKB-PPP
APOC1	rs5112	19	45430280	G	C	0.53332	0.344868	0.00765478	0	442.503	cis	UKB-PPP
PROS1	rs528128538	3	93587539	T	C	0.00300003	-0.994501	0.0679412	1.61473e-48	47.7919	cis	UKB-PPP
MMP1	rs534191	11	102671697	T	C	0.453881	0.448154	0.00784496	0	710.498	cis	UKB-PPP
SSNA1	rs535590282	9	139714835	T	G	0.00143882	-1.02601	0.10805	2.18726e-21	20.6601	cis	UKB-PPP
C1QTNF6	rs535685845	22	37584323	AGGAGGGAGAGAGGAGGGGAT	A	0.0607557	-0.147411	0.0168609	2.27405e-18	17.6432	cis	UKB-PPP
EDN1	rs5370	6	12296255	T	G	0.220159	0.271847	0.00905546	5.34564e-198	197.272	cis	UKB-PPP
COL3A1	rs540608250	2	189857452	G	A	0.00277037	1.33549	0.0787145	1.45915e-64	63.8359	cis	UKB-PPP
MDK	rs541295226	11	46402339	G	A	0.0018781	-1.68862	0.102367	3.93097e-61	60.4055	cis	UKB-PPP
LCN2	rs542243688	9	130905550	A	C	0.0285384	-0.236424	0.0254088	1.34215e-20	19.8722	cis	UKB-PPP
LAYN	rs542275	11	111431614	T	C	0.616201	0.389433	0.00737142	0	607.883	cis	UKB-PPP
PRCP	rs543233230	11	82506712	A	C	0.00193023	-1.54417	0.0816337	8.44695e-80	79.0733	cis	UKB-PPP
COL9A1	rs543674622	6	70987126	G	A	0.00279395	1.52633	0.0767086	4.25893e-88	87.3707	cis	UKB-PPP
F10	rs547138	13	113792170	A	T	0.605091	0.179093	0.00773227	1.10917e-118	117.955	cis	UKB-PPP
IMMT	rs547695713	2	86418870	C	CAAAAA	0.54512	-0.115922	0.007423	5.61048e-55	54.251	cis	UKB-PPP
GP1BB	rs547921381	22	19711755	T	C	0.0044629	-1.0181	0.0608071	6.36356e-63	62.1963	cis	UKB-PPP
TJAP1	rs549884121	6	43515521	CTA	C	0.00630292	-0.323983	0.046763	4.26187e-12	11.3704	cis	UKB-PPP
GOLM2	rs550761239	15	44670474	T	C	0.00424604	0.556655	0.064215	4.37421e-18	17.3591	cis	UKB-PPP
FTCD	rs550999731	21	47555017	G	C	0.00349262	-0.948117	0.0721443	1.89278e-39	38.7229	cis	UKB-PPP
SERPINA4	rs5511	14	95033595	T	A	0.220437	0.617394	0.00903979	0	1014.82	cis	UKB-PPP
FLT1	rs552252905	13	28986016	G	C	0.00118954	-1.14473	0.112757	3.24116e-24	23.4893	cis	UKB-PPP
PTPRC	rs552839429	1	198695989	C	T	0.0167746	-0.805689	0.0287511	8.55067e-173	172.068	cis	UKB-PPP
CLU	rs553014	8	27566514	T	C	0.512897	0.094191	0.00751843	5.24566e-36	35.2802	cis	UKB-PPP
GP1BA	rs553749201	17	4837195	A	C	0.0528376	-0.256395	0.0170287	3.12248e-51	50.5055	cis	UKB-PPP
AFM	rs553977556	4	74257793	A	G	0.00134972	-2.14164	0.108064	2.07253e-87	86.6835	cis	UKB-PPP
SEMA3F	rs554375669	3	50181345	CT	C	0.207154	-0.176314	0.00981412	3.6425e-72	71.4386	cis	UKB-PPP
CRISP2	rs555247	6	49710105	A	G	0.455645	0.48851	0.00651296	0	1223.62	cis	UKB-PPP
FGFBP3	rs555601744	10	93665468	CA	C	0.311489	-0.390045	0.00783744	0	539.612	cis	UKB-PPP
HBQ1	rs556207545	16	238348	CAAAAAAAA	C	0.810517	0.472196	0.00939698	0	550.104	cis	UKB-PPP
PLA2G4A	rs556306120	1	186936533	GCTACAGAATGAGAATTTCTTACCCTTTACCAGCTGC	G	0.0831547	0.129547	0.0136401	2.14931e-21	20.6677	cis	UKB-PPP
SEPTIN9	rs55645755	17	75452693	G	A	0.0154635	-0.355477	0.0308949	1.23084e-30	29.9098	cis	UKB-PPP
OPLAH	rs55646585	8	144999621	T	C	0.414161	0.187225	0.00767181	1.5417e-131	130.812	cis	UKB-PPP
AGXT	rs55649245	2	241793545	A	G	0.310011	-0.287678	0.00802437	1.80302e-281	280.744	cis	UKB-PPP
FCRL6	rs55650803	1	159783148	T	C	0.192372	-0.891234	0.00944782	0	1934.37	cis	UKB-PPP
ATXN3	rs55656743	14	92540054	G	A	0.244708	-0.306859	0.00849727	1.43549e-285	284.843	cis	UKB-PPP
COMMD1	rs55677935	2	62228013	T	C	0.0173823	-0.672825	0.0296295	3.74111e-114	113.427	cis	UKB-PPP
IL1RN	rs55709272	2	113867288	C	T	0.439005	-0.213196	0.0075923	1.69434e-173	172.771	cis	UKB-PPP
ASGR1	rs55714927	17	7080316	T	C	0.194969	-0.19305	0.00938678	5.5195e-94	93.2581	cis	UKB-PPP
PLAU	rs55744193	10	75672059	A	G	0.00733221	-0.814693	0.0420163	9.39074e-84	83.0273	cis	UKB-PPP
PTPRS	rs55763631	19	5293583	A	C	0.048114	0.658907	0.0184965	6.09537e-278	277.215	cis	UKB-PPP
BLNK	rs55769428	10	98005835	C	A	0.0380811	-0.149364	0.0201358	1.19042e-13	12.9243	cis	UKB-PPP
WFIKKN1	rs55798945	16	669708	G	T	0.304382	0.277795	0.00807564	2.59418e-259	258.586	cis	UKB-PPP
SSC5D	rs55799523	19	55999545	A	C	0.265225	0.539142	0.00836253	0	904.486	cis	UKB-PPP
PRRT3	rs55847233	3	9991101	G	C	0.248502	-0.212683	0.00867722	1.14288e-132	131.942	cis	UKB-PPP
CTSD	rs55861089	11	1783757	G	A	0.104162	-0.507226	0.0122086	0	376.538	cis	UKB-PPP
CA5A	rs55870502	16	87927222	C	T	0.192642	0.812228	0.0094418	0	1608.98	cis	UKB-PPP
THY1	rs55933700	11	119293913	T	G	0.0247487	-1.0935	0.0251457	0	412.376	cis	UKB-PPP
STAMBP	rs559935910	2	74117117	A	G	0.00161867	-0.898898	0.107926	8.16582e-17	16.088	cis	UKB-PPP
CRTAC1	rs56007204	10	99625319	T	C	0.211983	-0.778038	0.00823541	0	1940.22	cis	UKB-PPP
PTX3	rs56025932	3	157155858	C	A	0.042664	-0.150146	0.0188276	1.52651e-15	14.8163	cis	UKB-PPP
CSF1R	rs56048668	5	149460542	C	A	0.00666471	-1.53792	0.0444521	2.78612e-262	261.555	cis	UKB-PPP
SORD	rs56060952	15	45328981	C	T	0.128179	0.204782	0.0110479	1.06047e-76	75.9745	cis	UKB-PPP
CA13	rs56072918	8	86209408	T	C	0.0682589	-0.526215	0.0149007	3.47536e-273	272.459	cis	UKB-PPP
CD80	rs56078908	3	119286521	T	A	0.106045	0.60458	0.0117337	0	578.302	cis	UKB-PPP
BSG	rs56101188	19	586745	C	T	0.0905369	0.241405	0.012834	6.27336e-79	78.2025	cis	UKB-PPP
VTCN1	rs56174814	1	117723307	A	T	0.156687	0.107809	0.0106919	6.54938e-24	23.1838	cis	UKB-PPP
TCOF1	rs56180593	5	149740732	T	C	0.00511166	-0.548924	0.0522941	8.931e-26	25.0491	cis	UKB-PPP
CHMP6	rs56239087	17	78970499	T	C	0.172029	0.202837	0.00990465	3.3136e-93	92.4797	cis	UKB-PPP
EFCAB14	rs562442365	1	47184700	A	G	0.00839898	-0.528986	0.0432755	2.32381e-34	33.6338	cis	UKB-PPP
SPP1	rs56254643	4	88858885	C	T	0.191739	-0.11418	0.00913278	7.26273e-36	35.1389	cis	UKB-PPP
GFRA3	rs56259296	5	137480609	A	T	0.365455	0.0917365	0.00814322	1.94491e-29	28.7111	cis	UKB-PPP
SPARCL1	rs56273319	4	88413024	G	A	0.353374	0.713632	0.00783376	0	1804.09	cis	UKB-PPP
SMOC2	rs56296467	6	168863807	C	T	0.277522	-0.395373	0.00782364	0	556.364	cis	UKB-PPP
LRCH4	rs56328569	7	100202219	G	C	0.222222	0.0774092	0.00905595	1.25372e-17	16.9018	cis	UKB-PPP
S100A4	rs56350425	1	153520520	C	T	0.0506859	0.361045	0.0169053	3.35738e-101	100.474	cis	UKB-PPP
IGDCC4	rs56362513	15	65801720	C	T	0.0203114	0.964492	0.0255817	0	310.343	cis	UKB-PPP
TGFBR2	rs56388355	3	30181399	AG	A	0.402492	0.0514973	0.00761902	1.38899e-11	10.8573	cis	UKB-PPP
KLRB1	rs563890415	12	9753680	C	T	0.00631074	-1.1301	0.0465103	2.07014e-130	129.684	cis	UKB-PPP
LPA	rs56393506	6	161089307	T	C	0.172142	0.761378	0.0103824	0	1169.75	cis	UKB-PPP
PLA2G10	rs568086689	16	14944651	C	T	0.00458292	-1.3934	0.0556944	3.82825e-138	137.417	cis	UKB-PPP
RGMB	rs56870134	5	97773523	T	C	0.547824	0.170713	0.00743464	1.12202e-116	115.95	cis	UKB-PPP
CRADD	rs56944668	12	94243853	T	C	0.156959	-0.100031	0.0104112	7.39776e-22	21.1309	cis	UKB-PPP
DDHD2	rs571633916	8	38091445	CA	C	0.244148	-0.109152	0.00861559	8.76799e-37	36.0571	cis	UKB-PPP
STC1	rs57247992	8	23732894	A	G	0.0765191	0.120611	0.0136923	1.2659e-18	17.8976	cis	UKB-PPP
TLR1	rs5743618	4	38798648	A	C	0.22438	0.502836	0.00928811	0	638.263	cis	UKB-PPP
IL18BP	rs5743659	11	71709878	A	G	0.00612386	-0.54695	0.0475355	1.22857e-30	29.9106	cis	UKB-PPP
CD14	rs5744441	5	140016847	A	G	0.233134	-0.321281	0.00885394	2.61818e-288	287.582	cis	UKB-PPP
PLA2G7	rs574476364	6	46685732	T	C	0.00116304	-1.45057	0.112157	2.91944e-38	37.5347	cis	UKB-PPP
HGF	rs5745687	7	81359051	T	C	0.0651561	-0.185387	0.0147239	2.37083e-36	35.6251	cis	UKB-PPP
TNFRSF1B	rs5746026	1	12253062	A	G	0.0398076	-0.391643	0.0187726	1.17274e-96	95.9308	cis	UKB-PPP
SOD2	rs5746105	6	160112638	G	A	0.298974	0.158249	0.00798664	2.24647e-87	86.6485	cis	UKB-PPP
CHRDL2	rs574672574	11	74432187	A	G	0.0411933	-0.66723	0.0184776	1.57036e-285	284.804	cis	UKB-PPP
ICAM2	rs574698129	17	62099874	C	CA	0.187898	0.101221	0.00748285	1.08318e-41	40.9653	cis	UKB-PPP
TIMP3	rs5749504	22	33162831	T	C	0.726219	-0.651519	0.00840469	0	1306.85	cis	UKB-PPP
PPM1F	rs5750281	22	22327787	T	C	0.0429647	-0.126074	0.0184661	8.64968e-12	11.063	cis	UKB-PPP
GSTT2B	rs5751777	22	24267047	T	C	0.588338	-1.03725	0.00774703	0	3894.89	cis	UKB-PPP
FAM3B	rs57529409	21	42718262	T	C	0.0472149	-1.15267	0.0174657	0	947.704	cis	UKB-PPP
NAP1L4	rs57530484	11	2987643	TAACAGACCTCTC	T	0.767005	0.262886	0.0086944	7.90679e-201	200.102	cis	UKB-PPP
SNAP29	rs5759874	22	21017148	G	A	0.0860274	-0.129764	0.0136533	2.01465e-21	20.6958	cis	UKB-PPP
GGT5	rs5760275	22	24643449	G	C	0.207408	0.32935	0.00937619	2.68534e-270	269.571	cis	UKB-PPP
SPARC	rs576037440	5	151062590	A	G	0.00379636	-0.697974	0.064497	2.71331e-27	26.5665	cis	UKB-PPP
SCARF2	rs5763025	22	20786488	C	A	0.802163	0.37376	0.00826355	0	445.983	cis	UKB-PPP
PSAP	rs57681041	10	73643962	T	C	0.221485	-0.248735	0.00879671	6.82339e-176	175.166	cis	UKB-PPP
TNFAIP2	rs576859558	14	103609198	G	T	0.00380182	-0.595813	0.0629665	3.01023e-21	20.5214	cis	UKB-PPP
CD300C	rs58440339	17	72539474	T	C	0.092371	0.681898	0.0125267	0	645.293	cis	UKB-PPP
GRN	rs5848	17	42430244	T	C	0.274464	-0.250314	0.00773573	1.06414e-229	228.973	cis	UKB-PPP
PDE5A	rs58583086	4	120556362	G	A	0.625471	-0.157931	0.00780411	4.63127e-91	90.3343	cis	UKB-PPP
IL16	rs58754882	15	81595358	A	G	0.0904439	-0.968073	0.0128705	0	1230.48	cis	UKB-PPP
RRM2B	rs5893603	8	103250839	CG	C	0.0780861	0.194289	0.0142686	3.19374e-42	41.4957	cis	UKB-PPP
ADGRE1	rs59055395	19	6873522	C	T	0.112525	0.443796	0.0117156	0	313.27	cis	UKB-PPP
CRH	rs59104426	8	67172949	A	T	0.033408	-0.680558	0.0207994	8.09096e-235	234.092	cis	UKB-PPP
PDIA3	rs59162344	15	44043346	A	AT	0.763257	0.0653461	0.00922714	1.42135e-12	11.8473	cis	UKB-PPP
EHD3	rs592039	2	31480967	A	G	0.708652	-0.192828	0.00851003	1.13763e-113	112.944	cis	UKB-PPP
SYTL4	rs5921624	23	99932816	C	G	0.345474	-0.140294	0.00653051	2.24905e-102	101.648	cis	UKB-PPP
GFAP	rs59291670	17	42991449	T	C	0.0214784	0.277537	0.0239523	4.79181e-31	30.3195	cis	UKB-PPP
GRIK2	rs59321237	6	101329742	T	C	0.0292211	0.738315	0.022517	8.35603e-236	235.078	cis	UKB-PPP
ACE2	rs5934255	23	15664386	A	G	0.29373	0.148614	0.00614962	5.03501e-129	128.298	cis	UKB-PPP
IDS	rs5936292	23	148560698	A	G	0.150272	-0.071219	0.00864417	1.737e-16	15.7602	cis	UKB-PPP
L1CAM	rs5945364	23	153148238	C	G	0.187087	0.1395	0.00751596	6.71429e-77	76.173	cis	UKB-PPP
AKR7L	rs59622577	1	19609013	T	C	0.097373	-0.316627	0.012902	5.40754e-133	132.267	cis	UKB-PPP
ROBO4	rs59648931	11	124767067	C	T	0.230771	-0.103611	0.00868805	8.69561e-33	32.0607	cis	UKB-PPP
ATG4A	rs5973846	23	107382374	C	T	0.463731	0.0722276	0.00618763	1.75307e-31	30.7562	cis	UKB-PPP
S100G	rs59921059	23	16497738	T	C	0.278994	-0.151967	0.00694425	3.69828e-106	105.432	cis	UKB-PPP
KLK1	rs601338	19	49206674	A	G	0.509212	0.888659	0.00764297	0	2937.79	cis	UKB-PPP
CTSH	rs60250730	15	79238144	G	C	0.165798	1.15836	0.0103677	0	2712.81	cis	UKB-PPP
GNAS	rs6026450	20	57272722	G	A	0.632033	0.0753894	0.00771261	1.44411e-22	21.8404	cis	UKB-PPP
F11R	rs60315407	1	161032805	C	T	0.291191	0.0627253	0.00834639	5.67937e-14	13.2457	cis	UKB-PPP
ULBP2	rs60340208	6	150301195	AG	A	0.149243	-0.675718	0.0108309	0	847.08	cis	UKB-PPP
NSFL1C	rs6042675	20	1485256	C	G	0.389447	-0.0799004	0.00753977	3.07044e-26	25.5128	cis	UKB-PPP
ENTPD6	rs6050446	20	25195509	G	A	0.966546	1.86443	0.0212397	0	1675.26	cis	UKB-PPP
BPIFA2	rs6059134	20	31754236	A	T	0.0367094	-0.350236	0.0193388	2.63209e-73	72.5797	cis	UKB-PPP
GPR37	rs60598740	7	124129046	A	G	0.261793	-0.784607	0.0085	0	1852.27	cis	UKB-PPP
TNFRSF6B	rs6062497	20	62336258	T	C	0.665806	-0.309343	0.00783856	0	339.884	cis	UKB-PPP
CALCOCO2	rs606911	17	46908228	A	G	0.158831	0.0754112	0.0101917	1.36899e-13	12.8636	cis	UKB-PPP
SPINT3	rs6073773	20	44147951	C	G	0.533325	0.09071	0.00475347	3.50429e-81	80.4554	cis	UKB-PPP
PLTP	rs6073958	20	44551855	C	T	0.198715	-0.501642	0.00911869	0	659.007	cis	UKB-PPP
KRT5	rs607860	12	52913029	T	C	0.406626	-0.101467	0.00747366	5.51696e-42	41.2583	cis	UKB-PPP
CDON	rs607980	11	126002683	A	G	0.905108	-0.181058	0.0125689	4.79844e-47	46.3189	cis	UKB-PPP
DTD1	rs6081238	20	18577212	A	G	0.375977	-0.165694	0.007793	2.55859e-100	99.592	cis	UKB-PPP
NFE2	rs60822569	12	54717508	TTTCTC	T	0.552985	0.0662945	0.00757669	2.13747e-18	17.6701	cis	UKB-PPP
GBP4	rs608339	1	89652078	T	A	0.507702	-0.805029	0.00768749	0	2383.39	cis	UKB-PPP
MYDGF	rs60893137	19	4656839	C	A	0.0212871	-0.306684	0.0260478	5.32108e-32	31.274	cis	UKB-PPP
KIR2DL2	rs60955532	19	55253196	A	C	0.559682	0.620035	0.00747961	0	1494.22	cis	UKB-PPP
NPTX2	rs61007246	7	98283815	T	C	0.714568	0.344365	0.00703266	0	522.447	cis	UKB-PPP
SELP	rs6136	1	169563951	G	T	0.113594	-0.403494	0.0117671	1.09901e-257	256.959	cis	UKB-PPP
SIRPA	rs6136377	20	1896288	G	A	0.382062	-1.234	0.00784906	0	5369.49	cis	UKB-PPP
SORT1	rs61394658	1	109873290	A	G	0.226615	-0.186534	0.00890252	1.76563e-97	96.7531	cis	UKB-PPP
THPO	rs6141	3	184090266	T	C	0.531973	0.062216	0.00758178	2.28665e-16	15.6408	cis	UKB-PPP
PPL	rs61499243	16	5000212	T	C	0.111482	0.136523	0.0123003	1.26619e-28	27.8975	cis	UKB-PPP
GFER	rs61516948	16	2023322	T	C	0.126032	-0.10356	0.0114198	1.2067e-19	18.9184	cis	UKB-PPP
NELL1	rs61652119	11	20955270	A	G	0.0485627	0.793656	0.0170828	0	470.472	cis	UKB-PPP
CYB5R2	rs61683338	11	7686858	G	C	0.111914	-0.38536	0.0119064	8.31764e-230	229.08	cis	UKB-PPP
PAMR1	rs61736408	11	35456061	C	T	0.156722	-0.476234	0.0099184	0	502.403	cis	UKB-PPP
CFP	rs61737993	23	47486217	T	C	0.00135185	-1.42512	0.0844384	6.57052e-64	63.1824	cis	UKB-PPP
CDNF	rs61738953	10	14862082	G	C	0.0348155	-1.12945	0.0213057	0	612.055	cis	UKB-PPP
CC2D1A	rs61740117	19	14024269	T	C	0.0135184	-0.325128	0.0319127	2.24285e-24	23.6492	cis	UKB-PPP
DCXR	rs61746217	17	79993919	T	C	0.00301579	-0.767439	0.0645742	1.42298e-32	31.8468	cis	UKB-PPP
TSPYL1	rs61746508	6	116600616	A	C	0.0165701	-0.412005	0.0297915	1.68927e-43	42.7723	cis	UKB-PPP
HPSE	rs61751211	4	84223426	C	T	0.0107491	-0.804603	0.0403472	1.75954e-88	87.7546	cis	UKB-PPP
ESAM	rs61753651	11	124626569	A	G	0.0039161	-1.88968	0.0588128	1.65577e-226	225.781	cis	UKB-PPP
ADAM9	rs61753672	8	38869207	A	G	0.00489703	0.922598	0.0532284	2.66073e-67	66.575	cis	UKB-PPP
BIRC2	rs61754131	11	102248406	G	A	0.00199046	-0.677292	0.0845995	1.18631e-15	14.9258	cis	UKB-PPP
STAT2	rs61754171	12	56737257	G	A	0.0187037	-0.5575	0.0287935	1.6151e-83	82.7918	cis	UKB-PPP
FABP3	rs61780805	1	31877051	T	C	0.0477772	-0.191542	0.0162131	3.3037e-32	31.481	cis	UKB-PPP
ACADM	rs61797339	1	76189946	T	G	0.308149	0.142001	0.00828067	6.4506e-66	65.1904	cis	UKB-PPP
FCRLB	rs61801180	1	161688764	C	G	0.0614433	1.36339	0.0157537	0	1628.43	cis	UKB-PPP
SPRR3	rs61811427	1	152968419	T	C	0.551482	0.239748	0.00704024	3.55631e-254	253.449	cis	UKB-PPP
CR2	rs61821113	1	207596464	T	C	0.113731	-0.282721	0.0114639	2.75423e-134	133.56	cis	UKB-PPP
FCER1A	rs61828219	1	159258641	A	C	0.165612	0.174466	0.0102656	8.91251e-65	64.05	cis	UKB-PPP
EFCAB2	rs61844237	1	245133662	C	G	0.469417	-0.384352	0.00762777	0	553.138	cis	UKB-PPP
PBLD	rs61854835	10	70038894	G	A	0.236934	0.576065	0.00892135	0	907.298	cis	UKB-PPP
TCTN3	rs61871796	10	97425330	C	A	0.348685	0.630848	0.00771611	0	1453.48	cis	UKB-PPP
FOLH1	rs61886488	11	49180460	T	G	0.0575251	0.190771	0.0171249	8.01863e-29	28.0959	cis	UKB-PPP
TNFRSF19	rs61947047	13	24153909	T	C	0.309477	0.259204	0.00772853	1.3213e-246	245.879	cis	UKB-PPP
PIBF1	rs61966211	13	73562649	T	G	0.384432	-0.0618154	0.00766962	7.64364e-16	15.1167	cis	UKB-PPP
SERPINA3	rs61976127	14	95097666	G	A	0.185308	-0.447313	0.00980458	0	453.738	cis	UKB-PPP
LRRC37A2	rs62057151	17	43903842	T	C	0.232554	1.11518	0.00903642	0	3309.33	cis	UKB-PPP
NPTX1	rs62068268	17	78539090	T	C	0.0894968	0.81848	0.0125396	0	927.048	cis	UKB-PPP
PLXDC1	rs62076601	17	37223409	T	C	0.0492226	-0.534797	0.0178111	4.48745e-198	197.348	cis	UKB-PPP
CD300A	rs62087202	17	72459919	A	G	0.0485431	-0.62258	0.0167105	8.24138e-304	303.084	cis	UKB-PPP
SERPINF1	rs62088172	17	1666253	T	C	0.353305	-0.282879	0.00769371	6.09537e-296	295.215	cis	UKB-PPP
KLK3	rs62113212	19	51360840	T	C	0.0745135	-0.10504	0.00897829	1.2841e-31	30.8914	cis	UKB-PPP
CEACAM19	rs62119322	19	45175069	C	G	0.0293929	0.623089	0.0220035	2.0893e-176	175.68	cis	UKB-PPP
SULT2A1	rs62129966	19	48374950	A	C	0.16438	-0.377711	0.0100764	1.6293e-307	306.788	cis	UKB-PPP
LRRFIP1	rs62183645	2	238565893	A	T	0.218389	0.0708423	0.00894947	2.45641e-15	14.6097	cis	UKB-PPP
SCLY	rs62196005	2	239007130	T	A	0.275143	0.194452	0.00809106	1.25603e-127	126.901	cis	UKB-PPP
CASP3	rs62339863	4	185570467	C	A	0.260733	-0.127988	0.00849513	2.70832e-51	50.5673	cis	UKB-PPP
LIFR	rs62353655	5	38493566	A	G	0.0455652	-0.360024	0.0176107	6.85962e-93	92.1637	cis	UKB-PPP
GDNF	rs62360373	5	37820741	A	G	0.0951924	-0.393059	0.0127449	7.51623e-209	208.124	cis	UKB-PPP
PI16	rs62406524	6	36925976	C	G	0.0964206	-0.430008	0.012682	5.24807e-252	251.28	cis	UKB-PPP
TFPI2	rs62466699	7	93579292	C	T	0.0580437	0.241748	0.0154703	4.79733e-55	54.319	cis	UKB-PPP
MAMDC2	rs62572585	9	72592304	A	C	0.258423	0.224011	0.00826947	1.33352e-161	160.875	cis	UKB-PPP
SH3GLB2	rs62585602	9	131782964	A	G	0.475422	-0.272618	0.00735121	4.93174e-301	300.307	cis	UKB-PPP
SIGLEC6	rs62617068	19	52034549	A	C	0.0123064	-1.75832	0.0335146	0	599.519	cis	UKB-PPP
C8B	rs626457	1	57407484	T	C	0.329731	0.5192	0.0078661	0	947.946	cis	UKB-PPP
SERPINH1	rs636418	11	75292742	T	A	0.579398	0.137312	0.00776656	5.98412e-70	69.223	cis	UKB-PPP
C2CD2L	rs640603	11	118964330	A	G	0.351749	-0.0560174	0.0081279	5.50174e-12	11.2595	cis	UKB-PPP
HMCN2	rs6415851	9	133053928	G	A	0.511934	0.624118	0.00757447	0	1476.31	cis	UKB-PPP
MCFD2	rs6419615	2	47152291	C	G	0.707134	-0.145544	0.0083383	3.15937e-68	67.5004	cis	UKB-PPP
GPIHBP1	rs6420185	8	144303071	A	G	0.387954	-0.271894	0.00782542	1.65196e-264	263.782	cis	UKB-PPP
ITGB6	rs6432601	2	160977943	G	A	0.692505	0.288924	0.00777655	3.89045e-302	301.41	cis	UKB-PPP
HEG1	rs6438868	3	124728472	G	C	0.617312	0.108951	0.00725694	6.00897e-51	50.2212	cis	UKB-PPP
RARRES1	rs6441224	3	158450417	C	T	0.524905	0.457261	0.00769158	0	769.323	cis	UKB-PPP
SERPINI2	rs6444344	3	167178334	A	G	0.12382	0.509246	0.00999418	0	565.592	cis	UKB-PPP
IL1RAP	rs6444442	3	190346060	G	A	0.845828	-1.4006	0.010261	0	4048.04	cis	UKB-PPP
IL17RB	rs6445607	3	53877149	T	G	0.624681	-0.807154	0.00784021	0	2303.62	cis	UKB-PPP
CD38	rs6449182	4	15780453	G	C	0.223951	-0.42277	0.0074061	0	709.449	cis	UKB-PPP
GSTA1	rs6458871	6	52665977	T	C	0.573746	0.314756	0.00743745	0	390.64	cis	UKB-PPP
PLXNA4	rs6467443	7	132238011	T	G	0.216725	0.104175	0.00928616	3.3136e-29	28.4797	cis	UKB-PPP
LY96	rs6472812	8	74917084	G	A	0.95629	-0.202387	0.0180498	3.53102e-29	28.4521	cis	UKB-PPP
DUSP13	rs6480771	10	76861680	C	T	0.410856	-0.265281	0.00763332	1.24451e-264	263.905	cis	UKB-PPP
CRACR2A	rs6489498	12	3902269	G	A	0.342568	-0.13434	0.00788769	4.7874e-65	64.3199	cis	UKB-PPP
FGF23	rs6489536	12	4491909	C	G	0.338541	0.108306	0.00781877	1.23652e-43	42.9078	cis	UKB-PPP
CCL7	rs6505397	17	32517996	A	T	0.422893	0.10544	0.00731824	4.62062e-47	46.3353	cis	UKB-PPP
LGALS7_LGALS7B	rs6508818	19	39277154	G	A	0.578367	0.22526	0.00721438	5.08159e-214	213.294	cis	UKB-PPP
ICOSLG	rs6518352	21	45646698	G	A	0.720883	-0.402458	0.00853762	0	484.299	cis	UKB-PPP
COL4A1	rs652572	13	110819457	G	A	0.660583	0.184238	0.00780284	2.92415e-123	122.534	cis	UKB-PPP
VAMP5	rs6547623	2	85801964	A	T	0.299547	0.0837949	0.0083467	1.02424e-23	22.9896	cis	UKB-PPP
EIF2AK3	rs6547787	2	88929736	G	T	0.340104	-0.120734	0.00797025	7.79471e-52	51.1082	cis	UKB-PPP
HAVCR1	rs6555820	5	156472149	A	C	0.479642	-0.475893	0.00681458	0	1060.94	cis	UKB-PPP
GLRX	rs6556886	5	95163449	A	G	0.129126	-0.752505	0.0110499	0	1008.99	cis	UKB-PPP
CPB2	rs6561283	13	46640837	G	A	0.735349	0.674075	0.00846019	0	1380.51	cis	UKB-PPP
NFATC1	rs657693	18	77162462	G	A	0.360222	-0.109871	0.00767019	1.54135e-46	45.8121	cis	UKB-PPP
CBS	rs6586281	21	44478393	A	G	0.17596	0.155739	0.00996041	4.15432e-55	54.3815	cis	UKB-PPP
ROR1	rs6588083	1	64614011	C	T	0.170359	-0.393548	0.0097679	0	354.193	cis	UKB-PPP
CLEC1B	rs659928	12	10148703	A	G	0.253937	0.167157	0.0086174	8.08165e-84	83.0925	cis	UKB-PPP
TRDMT1	rs6602180	10	17192362	C	T	0.462886	-0.146682	0.00763515	2.97167e-82	81.527	cis	UKB-PPP
GAS6	rs6602909	13	114551993	C	T	0.324174	-0.33847	0.0077855	0	412.15	cis	UKB-PPP
VEGFB	rs660442	11	64042997	A	G	0.199604	0.115121	0.0094454	3.59832e-34	33.4439	cis	UKB-PPP
ECI2	rs660560	6	4125941	G	A	0.325246	-0.278466	0.00826241	5.2723e-249	248.278	cis	UKB-PPP
SLITRK2	rs6626211	23	146064128	A	G	0.672146	0.1019	0.00642692	1.29449e-56	55.8879	cis	UKB-PPP
RTN4R	rs663353	22	20174712	A	G	0.747825	-0.297977	0.00854711	2.71644e-266	265.566	cis	UKB-PPP
RABGAP1L	rs6661868	1	174076767	G	A	0.201387	0.0920795	0.00941468	1.36647e-22	21.8644	cis	UKB-PPP
F3	rs6666213	1	95274365	G	A	0.37292	0.184699	0.00720738	7.76247e-145	144.11	cis	UKB-PPP
SLC16A1	rs6670866	1	113428827	G	A	0.561411	-0.0618751	0.00775414	1.46791e-15	14.8333	cis	UKB-PPP
CD34	rs6671850	1	208057800	T	C	0.0639804	0.12253	0.0150618	4.11339e-16	15.3858	cis	UKB-PPP
DRAXIN	rs6679089	1	11752140	A	G	0.0558693	-0.604676	0.0162181	2.97852e-304	303.526	cis	UKB-PPP
IL17F	rs66834286	6	52105863	CGTTTGTTT	C	0.107406	-0.256353	0.0124693	6.42392e-94	93.1922	cis	UKB-PPP
AXL	rs66841352	19	41739180	C	G	0.40263	-0.174151	0.00752715	1.99526e-118	117.7	cis	UKB-PPP
HSPG2	rs6684152	1	22147764	G	A	0.293763	-0.17479	0.00809503	2.12324e-103	102.673	cis	UKB-PPP
SHMT1	rs669340	17	18263957	C	G	0.633865	0.719383	0.00783343	0	1833.41	cis	UKB-PPP
MYOM3	rs6700245	1	24417415	C	T	0.146744	-0.106631	0.00999438	1.42037e-26	25.8476	cis	UKB-PPP
ITGA6	rs6714597	2	173338486	C	T	0.308181	0.230878	0.00815226	1.92309e-176	175.716	cis	UKB-PPP
MCEE	rs6716795	2	71364623	C	T	0.536033	-0.187561	0.00766861	4.10204e-132	131.387	cis	UKB-PPP
ERBB4	rs6735267	2	213403863	T	C	0.26881	0.21909	0.00830685	2.68534e-153	152.571	cis	UKB-PPP
DOK2	rs67385415	8	21853733	C	T	0.445862	0.0620101	0.00754282	2.01697e-16	15.6953	cis	UKB-PPP
PLB1	rs6753929	2	28761981	C	G	0.253419	-0.986633	0.00825383	0	3104.98	cis	UKB-PPP
HS6ST1	rs6761320	2	129050354	T	C	0.428358	-0.209891	0.0075067	4.9204e-172	171.308	cis	UKB-PPP
CCDC80	rs6772337	3	112362188	G	A	0.623862	-0.0698784	0.00711606	9.25124e-23	22.0338	cis	UKB-PPP
ITIH1	rs678	3	52820981	T	A	0.35717	-0.140238	0.00796245	1.97651e-69	68.7041	cis	UKB-PPP
LXN	rs6785524	3	158337231	A	C	0.525276	-0.167323	0.00753387	2.78612e-109	108.555	cis	UKB-PPP
MMP3	rs678815	11	102713777	C	G	0.482951	0.478635	0.00592748	0	1417.87	cis	UKB-PPP
TIGIT	rs6792290	3	114013194	G	C	0.289538	0.0951619	0.00846903	2.70023e-29	28.5686	cis	UKB-PPP
CR1	rs679515	1	207750568	C	T	0.825544	-0.539613	0.00977718	0	663.282	cis	UKB-PPP
MEP1B	rs680321	18	29797958	C	T	0.456032	-1.07416	0.00762105	0	4316.04	cis	UKB-PPP
SERPINE2	rs68066031	2	224880498	C	T	0.229862	-0.631676	0.00901928	0	1067.06	cis	UKB-PPP
VWF	rs68120218	12	6141449	A	G	0.344871	0.0975401	0.00777039	3.83707e-36	35.416	cis	UKB-PPP
SV2A	rs68144650	1	149894445	C	A	0.0802155	-0.296097	0.0140832	3.89045e-98	97.41	cis	UKB-PPP
TEK	rs682632	9	27183463	C	A	0.960248	-1.04508	0.0189017	0	665.658	cis	UKB-PPP
CLGN	rs6852397	4	141348748	T	G	0.0936501	1.17516	0.0131993	0	1723.31	cis	UKB-PPP
MOCS2	rs6880055	5	52389428	G	A	0.342199	0.448571	0.00795889	0	691.631	cis	UKB-PPP
SNX9	rs688181	6	158092638	C	T	0.716722	-0.089072	0.00826511	4.4269e-27	26.3539	cis	UKB-PPP
SPINK5	rs6883868	5	147500883	T	C	0.623562	0.409962	0.00761828	0	630.651	cis	UKB-PPP
CAPG	rs6886	2	85622059	C	T	0.667355	-0.871962	0.00790727	0	2642.7	cis	UKB-PPP
CRHBP	rs6896257	5	76210596	A	G	0.638499	-0.588492	0.00773054	0	1260.37	cis	UKB-PPP
IL7R	rs6897932	5	35874575	T	C	0.271158	-0.888648	0.00808145	0	2627.78	cis	UKB-PPP
CKMT1A_CKMT1B	rs690604	15	43834864	T	G	0.0808903	-0.291008	0.0144199	1.43747e-90	89.8424	cis	UKB-PPP
VEGFA	rs6921438	6	43925607	A	G	0.49039	-0.687849	0.00738725	0	1884.74	cis	UKB-PPP
SERPINB1	rs6925835	6	2815588	T	C	0.175924	0.10212	0.00983489	2.95053e-25	24.5301	cis	UKB-PPP
CPA2	rs6952090	7	129922498	C	T	0.348249	-0.368766	0.00794378	0	469.717	cis	UKB-PPP
PDIA4	rs6953222	7	148727620	T	G	0.174415	-0.11676	0.00987181	2.81125e-32	31.5511	cis	UKB-PPP
CD36	rs6961069	7	80218961	T	C	0.403097	0.273148	0.00765071	3.64754e-279	278.438	cis	UKB-PPP
PON2	rs6961624	7	95037661	C	T	0.238351	-0.903191	0.00899831	0	2189.82	cis	UKB-PPP
CLEC5A	rs6962383	7	141661450	C	A	0.297121	0.285861	0.00791678	1.68655e-285	284.773	cis	UKB-PPP
ACHE	rs6976053	7	100512119	T	C	0.470621	0.313169	0.00726754	0	404.948	cis	UKB-PPP
MASP1	rs698090	3	186964300	T	C	0.644283	0.213134	0.00765103	8.87156e-171	170.052	cis	UKB-PPP
ANGPT1	rs6993770	8	106581528	T	A	0.286996	-0.194703	0.00826674	1.18304e-122	121.927	cis	UKB-PPP
IDO1	rs7010461	8	39781444	T	C	0.334077	0.276412	0.00802683	7.29458e-260	259.137	cis	UKB-PPP
B4GALT1	rs7019909	9	33113322	T	C	0.10231	0.331588	0.0120316	3.38065e-167	166.471	cis	UKB-PPP
TNC	rs7021057	9	117897993	C	T	0.293505	-0.243987	0.00783089	4.0738e-213	212.39	cis	UKB-PPP
OGN	rs7026361	9	95138564	T	G	0.368931	0.59708	0.00727236	0	1465.77	cis	UKB-PPP
RAD23B	rs7035725	9	110049914	G	C	0.54975	-0.0641375	0.00763557	4.47095e-17	16.3496	cis	UKB-PPP
PTGR1	rs7036102	9	114326547	G	A	0.0504458	0.757723	0.0168611	0	440.287	cis	UKB-PPP
FCN2	rs7041446	9	137776054	A	G	0.459504	-0.619952	0.00745726	0	1502.78	cis	UKB-PPP
CD59	rs704701	11	33743679	G	T	0.320835	-0.245528	0.00760095	6.5013e-229	228.187	cis	UKB-PPP
PON1	rs705379	7	94953895	A	G	0.477445	-0.756653	0.00758098	0	2165.3	cis	UKB-PPP
CD99L2	rs7058184	23	150068138	C	T	0.12865	-0.203621	0.00931427	6.08135e-106	105.216	cis	UKB-PPP
DNMBP	rs7069556	10	101770377	G	C	0.0780377	-0.210681	0.0140854	1.3938e-50	49.8558	cis	UKB-PPP
HSBP1	rs707236	16	83803160	A	T	0.345448	-0.568474	0.00794354	0	1114.06	cis	UKB-PPP
DKK1	rs7097068	10	54119880	G	T	0.434695	-0.102764	0.0075648	4.94652e-42	41.3057	cis	UKB-PPP
CTSB	rs709821	8	11702594	C	G	0.261802	0.590876	0.00859135	0	1029.06	cis	UKB-PPP
TMPRSS5	rs7114195	11	113561421	C	A	0.63905	0.784796	0.0077526	0	2227.32	cis	UKB-PPP
SAA4	rs7117890	11	18248503	A	G	0.5239	-0.363816	0.00757377	0	502.845	cis	UKB-PPP
LYVE1	rs7119709	11	10626691	A	G	0.0397654	0.349981	0.0190627	2.77332e-75	74.557	cis	UKB-PPP
CCL23	rs712048	17	34326215	C	A	0.869024	0.56876	0.0110814	0	573.843	cis	UKB-PPP
SWAP70	rs7123629	11	9678767	G	C	0.938544	-0.289794	0.015758	1.57326e-75	74.8032	cis	UKB-PPP
CFD	rs71335276	19	859368	T	G	0.227163	-0.185468	0.00913845	1.41449e-91	90.8494	cis	UKB-PPP
PPP1R14A	rs71354995	19	38791841	G	A	0.256224	-0.226294	0.00862981	1.47911e-151	150.83	cis	UKB-PPP
PRSS27	rs71386687	16	2767894	T	G	0.0823749	0.386516	0.0130422	5.16416e-193	192.287	cis	UKB-PPP
TNFRSF17	rs71389075	16	12061912	CT	C	0.337068	-0.144205	0.0079907	8.38687e-73	72.0764	cis	UKB-PPP
NUMB	rs7141139	14	73887890	T	G	0.710949	0.0838935	0.00833259	7.64364e-24	23.1167	cis	UKB-PPP
MDH1	rs71422399	2	64213877	T	C	0.265186	0.0915329	0.00840294	1.24537e-27	26.9047	cis	UKB-PPP
RNASE10	rs7144945	14	20971442	T	C	0.507415	-0.802958	0.00767767	0	2377.21	cis	UKB-PPP
GALNT5	rs714649	2	158141092	T	G	0.0181911	-0.940726	0.02784	2.72898e-250	249.564	cis	UKB-PPP
PACS2	rs7149013	14	105759840	C	T	0.294503	0.1781	0.00827181	7.97995e-103	102.098	cis	UKB-PPP
RECK	rs71521299	9	36058816	G	T	0.0162187	-0.853354	0.0289887	1.8197e-190	189.74	cis	UKB-PPP
BMP6	rs71542879	6	7728162	CT	C	0.467242	0.135165	0.00758702	5.37527e-71	70.2696	cis	UKB-PPP
EPHX2	rs71553864	8	27394334	AGTC	A	0.0575614	0.260487	0.0165512	8.27561e-56	55.0822	cis	UKB-PPP
NEXN	rs71590706	1	78432658	A	AT	0.0763652	-0.148578	0.014005	2.70832e-26	25.5673	cis	UKB-PPP
CES3	rs71647892	16	66997756	C	T	0.012689	-0.854256	0.0332745	2.33884e-145	144.631	cis	UKB-PPP
ARL2BP	rs7198865	16	57283730	A	G	0.0352316	-0.746164	0.0208366	7.67361e-281	280.115	cis	UKB-PPP
VAT1	rs7210098	17	41293613	T	C	0.335354	-0.140627	0.00796083	7.81448e-70	69.1071	cis	UKB-PPP
SFTPD	rs721917	10	81706324	G	A	0.417935	-0.758221	0.00733973	0	2319.43	cis	UKB-PPP
LPO	rs7219860	17	56321271	A	G	0.218119	-0.307111	0.00902688	1.05682e-253	252.976	cis	UKB-PPP
DSG3	rs7234091	18	29019829	T	C	0.180916	-0.307589	0.00907491	8.05378e-252	251.094	cis	UKB-PPP
RNASEH2A	rs7247284	19	12921186	C	T	0.0332261	-0.286069	0.0210867	6.3387e-42	41.198	cis	UKB-PPP
TBC1D17	rs7248744	19	50385031	G	A	0.425252	0.414199	0.00748833	0	666.197	cis	UKB-PPP
ADGRE2	rs7251607	19	14506991	C	A	0.75291	0.287087	0.00842229	1.1695e-254	253.932	cis	UKB-PPP
CGB3_CGB5_CGB8	rs7252920	19	49504260	C	A	0.485616	-0.0613247	0.00704969	3.35043e-18	17.4749	cis	UKB-PPP
CD70	rs7254538	19	6611336	C	G	0.543022	0.750452	0.00726434	0	2319.55	cis	UKB-PPP
KIR2DS4	rs7255036	19	55338699	C	G	0.225815	1.32534	0.00932853	0	4385.39	cis	UKB-PPP
RTBDN	rs7255045	19	12932269	A	G	0.262346	-0.171275	0.00843504	1.15611e-91	90.937	cis	UKB-PPP
NCR1	rs7255591	19	55416170	C	G	0.0887356	-0.426285	0.012993	4.42588e-236	235.354	cis	UKB-PPP
IFI30	rs7259445	19	18283011	C	A	0.218391	-0.507285	0.00877158	0	728.138	cis	UKB-PPP
PSTPIP2	rs72642432	18	43571278	A	G	0.131783	-0.226152	0.0114093	1.93152e-87	86.7141	cis	UKB-PPP
SFRP1	rs72643819	8	41167193	T	G	0.386724	-0.188674	0.00748272	2.76694e-140	139.558	cis	UKB-PPP
GPA33	rs72689400	1	167038219	A	C	0.0162377	-0.678569	0.0286675	7.29458e-124	123.137	cis	UKB-PPP
PLEKHO1	rs72692857	1	150001632	C	T	0.165427	0.0781059	0.00995665	4.3431e-15	14.3622	cis	UKB-PPP
AMY1A_AMY1B_AMY1C	rs72694438	1	104364878	A	G	0.206807	0.403289	0.00966062	0	380.141	cis	UKB-PPP
BOLA1	rs72708157	1	149874606	A	G	0.0818024	-0.192324	0.0135773	1.50522e-45	44.8224	cis	UKB-PPP
CFHR5	rs72732234	1	196303889	C	T	0.0172671	-1.58898	0.0295918	0	627.935	cis	UKB-PPP
SPESP1	rs72752337	15	69198385	C	T	0.00700766	1.35354	0.0428069	1.98153e-219	218.703	cis	UKB-PPP
ECHDC3	rs72781910	10	11802849	A	G	0.0921816	-0.954889	0.0129674	0	1179.45	cis	UKB-PPP
WWP2	rs72783174	16	69809678	T	C	0.0784306	-0.30408	0.0138088	1.8239e-107	106.739	cis	UKB-PPP
DPY30	rs72794684	2	31986545	G	A	0.0484715	0.132868	0.0175353	3.53183e-14	13.452	cis	UKB-PPP
OMG	rs72813607	17	29461525	A	G	0.140247	-0.125182	0.0105362	1.48457e-32	31.8284	cis	UKB-PPP
SOD1	rs7282332	21	33126239	A	G	0.103032	0.0978079	0.0123158	1.9948e-15	14.7001	cis	UKB-PPP
DBI	rs72833212	2	120136467	G	T	0.20501	-0.326142	0.00941493	6.1235e-263	262.213	cis	UKB-PPP
CD300LG	rs72836561	17	41926126	T	C	0.0317927	-1.07199	0.0202519	0	610.235	cis	UKB-PPP
PTPRM	rs72911294	18	8253602	T	C	0.270968	-0.0796528	0.0077284	6.58415e-25	24.1815	cis	UKB-PPP
ADAM23	rs72933203	2	207311349	A	T	0.102978	0.877846	0.0123747	0	1094.7	cis	UKB-PPP
SELPLG	rs7294337	12	109012694	T	C	0.0159522	-1.97352	0.0299552	0	944.44	cis	UKB-PPP
LY75	rs72957586	2	160762687	A	G	0.557528	0.934393	0.00764454	0	3246.4	cis	UKB-PPP
GFRAL	rs72988065	6	55484581	G	A	0.153581	0.369612	0.010241	3.09742e-285	284.509	cis	UKB-PPP
CHGA	rs729940	14	93399101	T	C	0.157108	-0.245571	0.0101481	2.30144e-129	128.638	cis	UKB-PPP
HMBS	rs72997349	11	118945502	C	T	0.0308838	0.37997	0.0209781	2.53046e-73	72.5968	cis	UKB-PPP
ZBTB16	rs73000929	11	113953622	A	G	0.0372261	0.851914	0.0196824	0	408.542	cis	UKB-PPP
PLG	rs73015965	6	161127501	G	A	0.00643627	-2.18279	0.0512081	0	396.277	cis	UKB-PPP
CLMP	rs73017877	11	123063062	G	C	0.552394	0.33554	0.00700818	0	499.554	cis	UKB-PPP
NTF3	rs73039984	12	5549456	T	C	0.112505	-0.231906	0.0119736	1.43417e-83	82.8434	cis	UKB-PPP
ADAMTS15	rs73044885	11	130344063	A	G	0.0548853	0.192702	0.0173208	9.43192e-29	28.0254	cis	UKB-PPP
TGFB1	rs73045269	19	41825191	T	C	0.171487	0.287976	0.00986667	2.85759e-187	186.544	cis	UKB-PPP
KLK15	rs73048483	19	51340543	A	G	0.0738131	1.41532	0.0145574	0	2054.66	cis	UKB-PPP
CD4	rs73053728	12	6896546	G	A	0.302319	-0.359292	0.0080763	0	431.506	cis	UKB-PPP
LAIR2	rs73070113	19	55014172	T	A	0.135004	-1.0602	0.0115616	0	1828.03	cis	UKB-PPP
VSIG10	rs7307331	12	118509191	A	G	0.296533	0.779253	0.00831781	0	1907.94	cis	UKB-PPP
PZP	rs7311982	12	9314857	C	T	0.710751	0.333296	0.00609878	0	650.364	cis	UKB-PPP
PLXNB3	rs731416	23	153031839	C	T	0.146265	0.154296	0.0090003	7.04206e-66	65.1523	cis	UKB-PPP
CFH	rs731557	1	196705015	A	C	0.193965	0.421186	0.00968701	0	412.246	cis	UKB-PPP
BCHE	rs73165060	3	165481418	A	C	0.209542	-0.584797	0.0089911	0	920.539	cis	UKB-PPP
PCDH9	rs73196184	13	67808183	A	G	0.113489	0.340734	0.0117258	1.1995e-185	184.921	cis	UKB-PPP
EDA2R	rs73221564	23	65954295	T	C	0.00931626	-1.30409	0.0262892	0	536.131	cis	UKB-PPP
LCP1	rs7323373	13	46707836	A	T	0.906504	-1.47256	0.0129523	0	2808.93	cis	UKB-PPP
TACSTD2	rs7333	1	59041220	T	C	0.164263	-0.906705	0.0106278	0	1582.55	cis	UKB-PPP
ADGRG1	rs733464	16	57682275	T	C	0.406603	0.0710144	0.00735137	4.45759e-22	21.3509	cis	UKB-PPP
EPPK1	rs73375129	8	144950276	G	A	0.136615	-0.54389	0.0110987	0	523.259	cis	UKB-PPP
CD164L2	rs734725	1	27709858	T	G	0.0861948	0.792298	0.0138758	0	709.829	cis	UKB-PPP
IL22RA1	rs7355101	1	24451085	T	A	0.195369	-0.317523	0.00960501	1.19124e-239	238.924	cis	UKB-PPP
PRDX3	rs7358070	10	120956728	C	G	0.324616	-0.0645647	0.0081671	2.66932e-15	14.5736	cis	UKB-PPP
HDDC2	rs73581685	6	125623247	T	C	0.180364	-0.874	0.00976332	0	1742.18	cis	UKB-PPP
FNDC1	rs73588939	6	159948120	G	A	0.266706	-0.428157	0.00846355	0	557.522	cis	UKB-PPP
ADA2	rs737963	22	17709771	C	T	0.61157	0.206755	0.00757212	3.71535e-164	163.43	cis	UKB-PPP
BRSK2	rs7395567	11	1413056	C	T	0.735097	-0.606197	0.00861033	0	1078.27	cis	UKB-PPP
CEP20	rs74009487	16	15965897	T	C	0.0563859	-0.216287	0.0166506	1.3983e-38	37.8544	cis	UKB-PPP
TCN2	rs740234	22	31008745	G	A	0.204058	0.632736	0.00887785	0	1104.97	cis	UKB-PPP
KRT19	rs7405611	17	39691412	A	G	0.622765	0.147113	0.00768458	1.08843e-81	80.9632	cis	UKB-PPP
MRC1	rs74118031	10	17889164	C	T	0.233647	-0.285038	0.00849137	4.90908e-247	246.309	cis	UKB-PPP
GGH	rs74329104	8	63931196	A	G	0.0659257	0.722608	0.0150591	0	501.772	cis	UKB-PPP
NBN	rs74378230	8	91043364	G	A	0.00439784	-0.60723	0.0576189	5.72664e-26	25.2421	cis	UKB-PPP
SARG	rs74441312	1	207205404	G	T	0.0185645	0.263385	0.0282371	1.08293e-20	19.9654	cis	UKB-PPP
CXCL8	rs74468557	4	74591403	A	G	0.0543904	-0.180273	0.0166288	2.2009e-27	26.6574	cis	UKB-PPP
C7	rs74480769	5	40972211	G	A	0.0288812	-1.49753	0.0231062	0	914.019	cis	UKB-PPP
CRELD2	rs74510325	22	50315382	G	C	0.0348094	-0.812982	0.0201768	0	354.247	cis	UKB-PPP
TACC3	rs745543985	4	1741533	C	CCGTCCCCATCCCCCTCGCCATCCT	0.467365	0.204547	0.00756086	3.47536e-161	160.459	cis	UKB-PPP
EGFL7	rs74557797	9	139550503	T	G	0.0933746	-0.285354	0.0135196	6.90399e-99	98.1609	cis	UKB-PPP
SLC9A3R1	rs745666	17	72744798	C	G	0.438805	0.0915183	0.00791169	6.02282e-31	30.2202	cis	UKB-PPP
NFU1	rs74637005	2	69650730	A	G	0.0366262	-0.328022	0.0206148	5.236e-57	56.281	cis	UKB-PPP
HEPH	rs746745116	23	65412393	A	G	0.00241628	-1.48182	0.0621587	1.30617e-125	124.884	cis	UKB-PPP
LIPF	rs746756189	10	90473228	C	CA	0.279818	-0.309546	0.0083364	8.60994e-302	301.065	cis	UKB-PPP
KLK8	rs74705037	19	51504808	A	G	0.045538	1.05138	0.017783	0	760.902	cis	UKB-PPP
ADAMTS13	rs74715985	9	136304114	G	A	0.0169626	-1.45882	0.0287105	0	562.435	cis	UKB-PPP
TNFRSF12A	rs74758164	16	3070628	T	C	0.0393235	0.158736	0.0181642	2.35234e-18	17.6285	cis	UKB-PPP
TNFRSF11B	rs748443516	8	120101198	C	CT	0.499602	0.199841	0.00688711	4.04576e-185	184.393	cis	UKB-PPP
RAB11FIP3	rs74847787	16	546321	C	T	0.0307055	-0.16458	0.0216406	2.84512e-14	13.5459	cis	UKB-PPP
AHNAK	rs74853209	11	62296601	C	T	0.0280249	-0.473173	0.0224177	6.84384e-99	98.1647	cis	UKB-PPP
LEFTY2	rs748667196	1	226075410	G	GC	0.370311	-0.712847	0.00739252	0	2021.2	cis	UKB-PPP
CSF3	rs748908389	17	38129525	CT	C	0.470934	0.0762913	0.00752277	3.6191e-24	23.4414	cis	UKB-PPP
PRKAB1	rs749140768	12	120109284	A	AGGCACCTCTTCACAGGAC	0.0789447	0.343095	0.0141808	2.5527e-129	128.593	cis	UKB-PPP
NME3	rs749285440	16	1768076	A	G	0.00135318	3.05215	0.107689	1.03992e-176	175.983	cis	UKB-PPP
LONP1	rs74996080	19	5705489	T	G	0.104542	-0.280964	0.0127897	5.83445e-107	106.234	cis	UKB-PPP
WFDC12	rs75002084	20	43755307	G	C	0.431001	-0.424972	0.00678827	0	852.947	cis	UKB-PPP
SGSH	rs7503034	17	78184393	T	C	0.331355	-0.885866	0.00737931	0	3131.56	cis	UKB-PPP
EPHA1	rs75045569	7	143109208	G	T	0.182667	0.254349	0.00908574	1.90546e-172	171.72	cis	UKB-PPP
CREG1	rs7513428	1	167515272	C	T	0.84085	-0.254494	0.00988307	3.1842e-146	145.497	cis	UKB-PPP
TG	rs75143612	8	133849655	C	G	0.028213	0.245952	0.0221929	1.52581e-28	27.8165	cis	UKB-PPP
CEP85	rs751511889	1	26637218	T	TAAA	0.9094	0.13154	0.0134966	1.91558e-22	21.7177	cis	UKB-PPP
SFRP4	rs75207237	7	37972390	A	T	0.128267	0.295643	0.0111321	2.0893e-155	154.68	cis	UKB-PPP
FCRL3	rs7522061	1	157668390	C	T	0.483058	0.964697	0.00768259	0	3426.1	cis	UKB-PPP
TTF2	rs75261221	1	117604855	G	A	0.0522167	0.784334	0.0172032	0	453.131	cis	UKB-PPP
DNAJC6	rs7527768	1	65758036	G	A	0.584923	0.0794664	0.00759324	1.24537e-25	24.9047	cis	UKB-PPP
GBP2	rs7531439	1	89554224	C	A	0.790467	0.124449	0.00946279	1.66994e-39	38.7773	cis	UKB-PPP
CAMKK1	rs753513	17	3793472	T	C	0.286672	-0.296959	0.00842648	4.67735e-272	271.33	cis	UKB-PPP
SLAMF1	rs7535367	1	160638250	T	G	0.139232	-0.144706	0.0110172	2.08545e-39	38.6808	cis	UKB-PPP
GIPC2	rs7537908	1	78518939	G	A	0.206053	-0.31388	0.00896857	2.4322e-268	267.614	cis	UKB-PPP
SELE	rs7538317	1	169707576	G	C	0.655529	-0.0946649	0.00657872	6.01589e-47	46.2207	cis	UKB-PPP
TGFB2	rs7538934	1	218694349	T	C	0.11871	0.196627	0.0118193	3.81856e-62	61.4181	cis	UKB-PPP
GORASP2	rs753954550	2	171825178	T	TAAAGG	0.292506	0.057563	0.00830602	4.20049e-12	11.3767	cis	UKB-PPP
LRRC25	rs754032589	19	18512817	T	TAGAAAAAAA	0.410514	-0.339388	0.00732214	0	468.284	cis	UKB-PPP
LDLRAP1	rs75446219	1	25877492	T	C	0.0357501	0.178848	0.0202296	9.49292e-19	18.0226	cis	UKB-PPP
ERBB3	rs75526830	12	56489394	G	A	0.00488138	2.48538	0.0525586	0	487.344	cis	UKB-PPP
ITGA2	rs755331637	5	52261260	CA	C	0.701631	-0.619691	0.00805291	0	1287.86	cis	UKB-PPP
SEMA4C	rs756513821	2	96219017	G	A	0.00112176	-1.04402	0.126093	1.23396e-16	15.9087	cis	UKB-PPP
KLRK1	rs756546977	12	10530176	A	ACTAAT	0.715473	-0.53297	0.00837057	0	882.24	cis	UKB-PPP
FXYD5	rs756845	19	35663250	G	A	0.779874	-0.379885	0.00935539	0	359.75	cis	UKB-PPP
SPRED2	rs7569084	2	65656969	T	C	0.585627	-0.0724007	0.00773413	7.88315e-21	20.1033	cis	UKB-PPP
TFPI	rs7576066	2	188343781	A	G	0.294146	0.347326	0.00796556	0	414.591	cis	UKB-PPP
CASP10	rs7576306	2	202074528	G	A	0.494425	0.182126	0.00761951	2.88403e-126	125.54	cis	UKB-PPP
GNLY	rs7577293	2	85935282	T	C	0.230696	0.707629	0.00888253	0	1380.14	cis	UKB-PPP
MGLL	rs7578	3	127408239	A	G	0.557246	0.0601836	0.00752535	1.27028e-15	14.8961	cis	UKB-PPP
GPNMB	rs75801644	7	23306141	A	G	0.0227377	-1.11806	0.0255776	0	416.662	cis	UKB-PPP
SEMA6C	rs758673791	1	151099187	T	TAGAA	0.780703	0.111192	0.00929233	5.3555e-33	32.2712	cis	UKB-PPP
ADAMTSL4	rs758689051	1	150755869	T	G	0.00175501	-2.56921	0.0984069	2.95801e-150	149.529	cis	UKB-PPP
ART5	rs75902876	11	3663021	A	G	0.0812564	0.349806	0.0153072	1.38357e-115	114.859	cis	UKB-PPP
ACYP1	rs75948138	14	75530041	G	C	0.0110197	-1.26254	0.0357813	9.977e-273	272.001	cis	UKB-PPP
IL22	rs760407193	12	68658914	A	AAGAC	0.275595	0.105694	0.00813708	1.40896e-38	37.8511	cis	UKB-PPP
ITGB2	rs760462	21	46328099	C	T	0.81798	0.148938	0.00935963	5.16654e-57	56.2868	cis	UKB-PPP
ODAM	rs76153614	4	71061318	C	T	0.0522504	-0.587089	0.0173979	1.27057e-249	248.896	cis	UKB-PPP
NID1	rs76183323	1	236230317	A	G	0.0105936	-0.761636	0.0383494	8.94953e-88	87.0482	cis	UKB-PPP
TWF2	rs7622851	3	52333671	G	C	0.497754	0.0567099	0.00749411	3.81154e-14	13.4189	cis	UKB-PPP
FBLN2	rs7623097	3	13613064	G	A	0.0063026	-1.56312	0.0460695	2.43781e-252	251.613	cis	UKB-PPP
GSTP1	rs762803	11	67352256	A	C	0.448883	0.205266	0.00781302	3.98107e-152	151.4	cis	UKB-PPP
ANGPTL3	rs763015008	1	62974458	T	TTTAC	0.352834	-0.289976	0.00723506	0	350.515	cis	UKB-PPP
CDH17	rs763526069	8	95203825	A	AC	0.474234	-0.274325	0.00676204	0	359.087	cis	UKB-PPP
GLB1	rs7637133	3	33138763	A	C	0.616044	0.228402	0.00739119	1.1272e-209	208.948	cis	UKB-PPP
TNFRSF13C	rs763882049	22	42327496	A	AAT	0.0946692	-0.792849	0.0134	0	762.07	cis	UKB-PPP
NIT1	rs76502631	1	161088000	A	G	0.0283686	-0.726221	0.022693	1.02329e-224	223.99	cis	UKB-PPP
CLEC4G	rs76560987	19	7799452	T	C	0.0709042	0.374421	0.0142879	2.29615e-151	150.639	cis	UKB-PPP
ITPR1	rs76604555	3	4856285	A	G	0.122141	-0.137779	0.0117435	8.69961e-32	31.0605	cis	UKB-PPP
GAL	rs76634175	11	68441727	A	T	0.0778132	0.151832	0.0130137	1.87845e-31	30.7262	cis	UKB-PPP
PLA2G15	rs7672	16	68294800	G	C	0.714679	-0.245434	0.00821169	2.78612e-196	195.555	cis	UKB-PPP
LUZP2	rs76794772	11	25049828	A	T	0.0366719	-0.590872	0.0207643	4.08319e-178	177.389	cis	UKB-PPP
DAPP1	rs7688733	4	100752652	G	A	0.477704	-0.0998252	0.00754748	6.18728e-40	39.2085	cis	UKB-PPP
RANBP1	rs76889809	22	20070956	A	C	0.0547095	0.122814	0.0165559	1.18768e-13	12.9253	cis	UKB-PPP
RBP5	rs76904513	12	7278118	G	A	0.0877844	-0.511492	0.0129472	0	340.604	cis	UKB-PPP
VWC2	rs769604	7	49815390	G	C	0.459334	-0.457728	0.00739466	0	833.907	cis	UKB-PPP
GNPDA2	rs769805766	4	44727151	C	CTATTA	0.640247	0.236184	0.00787462	1.20781e-197	196.918	cis	UKB-PPP
GPC1	rs77078946	2	241403417	G	T	0.114114	0.505543	0.0114155	0	427.618	cis	UKB-PPP
CTSS	rs771911677	1	150688366	A	AAT	0.474965	-0.440767	0.0084536	0	592.137	cis	UKB-PPP
DKK4	rs77203322	8	42147164	C	T	0.0498367	-0.54982	0.0170318	1.25026e-228	227.903	cis	UKB-PPP
SPINK1	rs7725017	5	147217823	A	C	0.604273	-0.405251	0.00764695	0	611.677	cis	UKB-PPP
PRDX5	rs77269065	11	64087269	A	G	0.00537323	0.980081	0.0527071	3.53671e-77	76.4514	cis	UKB-PPP
DNPH1	rs77321231	6	43200203	T	C	0.104258	-0.46033	0.0120757	0	317.232	cis	UKB-PPP
PKLR	rs77350683	1	155484430	C	T	0.0677928	-0.363653	0.0148554	2.44343e-132	131.612	cis	UKB-PPP
VGF	rs773642372	7	100845660	A	ACTCTCCTC	0.0732216	-0.124863	0.0147295	2.3094e-17	16.6365	cis	UKB-PPP
CEP152	rs77379665	15	49082509	T	C	0.0332987	0.156936	0.0216604	4.31519e-13	12.365	cis	UKB-PPP
IL5RA	rs77400868	3	3150964	G	A	0.133275	0.516923	0.0109879	0	482.365	cis	UKB-PPP
MAP2K1	rs77428206	15	66776480	A	C	0.0960566	0.0856371	0.0126898	1.49383e-11	10.8257	cis	UKB-PPP
EGLN1	rs77466488	1	231624369	G	A	0.0355317	0.337123	0.0198162	6.63743e-65	64.178	cis	UKB-PPP
SERPINB9	rs7751676	6	2931879	T	C	0.0641689	0.223258	0.0153904	1.10535e-47	46.9565	cis	UKB-PPP
RIDA	rs77539382	8	99120794	TC	T	0.319303	-0.317564	0.00798353	0	345.276	cis	UKB-PPP
HS1BP3	rs77551133	2	20840823	A	G	0.00668846	-0.865944	0.0466514	6.51929e-77	76.1858	cis	UKB-PPP
MMUT	rs775536954	6	49450368	C	CTCGGCGA	0.372162	0.102545	0.0080702	5.43375e-37	36.2649	cis	UKB-PPP
NTRK2	rs77562929	9	87285367	T	G	0.00714669	0.494632	0.0464933	1.96698e-26	25.7062	cis	UKB-PPP
ROBO2	rs775722	3	77643616	C	T	0.446294	-0.103074	0.00713395	2.56567e-47	46.5908	cis	UKB-PPP
INPP5D	rs776060558	2	234114532	C	CT	0.191639	-0.212173	0.00933227	2.00447e-114	113.698	cis	UKB-PPP
TXNDC5	rs7764128	6	7882205	A	G	0.108264	-0.158129	0.0119846	9.46237e-40	39.024	cis	UKB-PPP
LAMA4	rs7765769	6	112459550	C	T	0.443296	0.166883	0.0075027	1.31826e-109	108.88	cis	UKB-PPP
CCN2	rs7767139	6	132292781	G	C	0.216047	-0.355477	0.00917678	0	327.52	cis	UKB-PPP
FIS1	rs7778271	7	100874354	C	T	0.0543072	-0.346054	0.0165093	1.48559e-97	96.8281	cis	UKB-PPP
SEZ6	rs778315867	17	27270655	AAACA	A	0.124448	-0.0958638	0.011607	1.46757e-16	15.8334	cis	UKB-PPP
EPHB6	rs7789303	7	142552547	G	A	0.26594	-0.31823	0.00860029	1.05196e-299	298.978	cis	UKB-PPP
PTPRZ1	rs7797305	7	121488137	T	C	0.486571	-0.168529	0.00671692	6.35331e-139	138.197	cis	UKB-PPP
DBNL	rs7799945	7	44109802	G	A	0.327059	0.057692	0.0079418	3.74887e-13	12.4261	cis	UKB-PPP
AGR2	rs7807123	7	16856549	T	C	0.566428	0.107279	0.00773052	8.6836e-44	43.0613	cis	UKB-PPP
CXCL16	rs78086290	17	4641370	T	A	0.529204	0.189447	0.00729797	1.44544e-148	147.84	cis	UKB-PPP
COL28A1	rs7810134	7	7542265	A	G	0.232024	0.904856	0.00905484	0	2170.56	cis	UKB-PPP
CNTNAP2	rs7810370	7	145366002	G	A	0.714423	-0.554276	0.00807364	0	1025.39	cis	UKB-PPP
THBS2	rs78109196	6	169624701	A	C	0.0971502	0.661309	0.0126719	0	593.216	cis	UKB-PPP
DSCAM	rs78111814	21	42060498	C	T	0.037975	0.949651	0.0203602	0	474.178	cis	UKB-PPP
CX3CL1	rs781264602	16	57409062	A	AAAG	0.618928	-0.232211	0.00777157	3.63078e-196	195.44	cis	UKB-PPP
ERI1	rs7814328	8	8876229	C	T	0.460807	-0.0710323	0.00760663	9.79941e-21	20.0088	cis	UKB-PPP
SPINK8	rs78159520	3	48349023	C	T	0.314354	-0.460983	0.00839867	0	656.025	cis	UKB-PPP
KYNU	rs78189771	2	143635782	G	A	0.0476968	0.57023	0.0170881	3.74111e-244	243.427	cis	UKB-PPP
GAGE2A	rs782018143	23	49394003	A	G	0.00666692	0.319171	0.0416395	1.7869e-14	13.7479	cis	UKB-PPP
AMY2A	rs78245241	1	104335726	G	T	0.0366468	-0.963789	0.0211146	0	454.187	cis	UKB-PPP
CALCA	rs782744846	11	14930225	T	TTCTAAG	0.45259	-0.102325	0.00619623	2.90536e-61	60.5368	cis	UKB-PPP
CCDC134	rs78290111	22	42280064	TG	T	0.357334	-0.0602198	0.00797034	4.1735e-14	13.3795	cis	UKB-PPP
ENPP6	rs78293932	4	185139101	T	C	0.0239241	0.952949	0.0236542	0	354.138	cis	UKB-PPP
PXDNL	rs7833909	8	52366300	G	A	0.123501	-0.345409	0.0115582	3.14775e-196	195.502	cis	UKB-PPP
NUDT2	rs7848667	9	34340949	G	A	0.156939	0.332279	0.0103869	1.49624e-224	223.825	cis	UKB-PPP
CD177	rs78530667	19	43900697	C	T	0.128349	-0.739589	0.0117209	0	866.491	cis	UKB-PPP
AIF1L	rs7856365	9	133934926	A	G	0.684455	-0.310504	0.00828445	1.92752e-307	306.715	cis	UKB-PPP
IGFBPL1	rs7857243	9	38409081	A	G	0.806889	0.494588	0.00905069	0	650.288	cis	UKB-PPP
RABEPK	rs7858935	9	127986904	T	A	0.147247	0.207364	0.0109477	5.21075e-80	79.2831	cis	UKB-PPP
NT5C	rs78625720	17	73140941	A	G	0.0315415	-1.53891	0.0213628	0	1128.8	cis	UKB-PPP
CHAC2	rs78694551	2	53978813	G	A	0.269597	-0.149236	0.00851316	8.45668e-69	68.0728	cis	UKB-PPP
SIAE	rs78778622	11	124530664	C	T	0.0596896	-0.443757	0.0157472	1.03039e-174	173.987	cis	UKB-PPP
EREG	rs78803121	4	75248505	T	G	0.0580075	-0.188065	0.0162063	3.91201e-31	30.4076	cis	UKB-PPP
FBN2	rs78821460	5	127874149	C	G	0.0834732	0.54451	0.0139974	0	330.292	cis	UKB-PPP
ATRN	rs78971233	20	3543542	A	T	0.0533757	-1.29259	0.0164756	0	1338.57	cis	UKB-PPP
TCL1A	rs78986913	14	96162418	A	G	0.0431721	-0.713763	0.0182248	0	334.762	cis	UKB-PPP
SEMA7A	rs78994380	15	74692412	A	C	0.111827	-0.231475	0.0119104	3.93278e-84	83.4053	cis	UKB-PPP
MBL2	rs7899547	10	54536839	G	T	0.653604	0.914801	0.0079401	0	2884.57	cis	UKB-PPP
TDP1	rs79027981	14	90428434	G	A	0.0172855	0.306635	0.0288377	2.08978e-26	25.6799	cis	UKB-PPP
TAFA5	rs79072	22	48767186	T	G	0.714597	0.181717	0.0086378	2.98538e-98	97.525	cis	UKB-PPP
CD74	rs79078220	5	149793650	A	G	0.110344	-0.0870348	0.0111797	6.96627e-15	14.157	cis	UKB-PPP
ACADSB	rs7913063	10	124798683	T	A	0.0846732	0.37434	0.0135833	3.46737e-167	166.46	cis	UKB-PPP
ADAMTSL5	rs791461	19	1507535	C	T	0.532003	0.40597	0.00820132	0	533.871	cis	UKB-PPP
CDHR1	rs7916271	10	85954220	T	C	0.499095	0.22561	0.0077243	1.5417e-187	186.812	cis	UKB-PPP
PLXDC2	rs7919659	10	20584551	C	G	0.200794	0.0855978	0.009215	1.55812e-20	19.8074	cis	UKB-PPP
IST1	rs79258602	16	71961535	C	A	0.0232745	-0.256534	0.0248769	6.21155e-25	24.2068	cis	UKB-PPP
TNFSF10	rs79287178	3	172294500	A	G	0.0301806	-0.536549	0.0217036	6.25173e-135	134.204	cis	UKB-PPP
FASLG	rs79419452	1	172672473	A	T	0.156238	-0.0994035	0.00932009	1.47605e-26	25.8309	cis	UKB-PPP
SIRPB1	rs79462675	20	1597175	A	C	0.131708	-0.950315	0.0110016	0	1622.28	cis	UKB-PPP
LGALS9	rs79526289	17	25971979	G	A	0.250444	-0.513717	0.00834852	0	824.097	cis	UKB-PPP
ACRBP	rs7959658	12	6754191	G	A	0.361059	0.160696	0.00782974	1.31856e-93	92.8799	cis	UKB-PPP
CLEC1A	rs7961483	12	10230460	T	C	0.619965	-0.316654	0.00751234	0	387.534	cis	UKB-PPP
VTI1A	rs79671623	10	114141103	A	G	0.118281	-0.0862424	0.0116255	1.1855e-13	12.9261	cis	UKB-PPP
CDC27	rs79702286	17	45296616	G	A	0.101789	0.136035	0.0125701	2.7052e-27	26.5678	cis	UKB-PPP
CTBS	rs79723172	1	85012695	A	G	0.0299906	1.37781	0.0213593	0	905.469	cis	UKB-PPP
CACNB3	rs7975385	12	49190992	C	T	0.233276	0.119068	0.00886065	3.63078e-41	40.44	cis	UKB-PPP
CPM	rs7978197	12	69326547	T	C	0.0140695	-0.475495	0.0307585	6.56448e-54	53.1828	cis	UKB-PPP
ERC2	rs79784038	3	56133667	C	G	0.0256318	-0.169855	0.0246018	5.0501e-12	11.2967	cis	UKB-PPP
REG4	rs79795228	1	120359286	A	C	0.0173365	0.633474	0.0277576	2.79898e-115	114.553	cis	UKB-PPP
MME	rs79837905	3	154785591	G	A	0.0799213	-0.107067	0.0133847	1.25199e-15	14.9024	cis	UKB-PPP
MAX	rs8005829	14	65576165	T	C	0.583115	0.0784266	0.00776087	5.22878e-24	23.2816	cis	UKB-PPP
TNFSF12	rs80067372	17	7452752	A	G	0.288461	0.372462	0.00822831	0	446.689	cis	UKB-PPP
ANG	rs8008227	14	21156304	A	G	0.116892	0.666938	0.0113394	0	753.046	cis	UKB-PPP
PSMD9	rs80090724	12	122365840	C	T	0.292375	-0.193661	0.00801897	7.39605e-129	128.131	cis	UKB-PPP
TYRO3	rs8024626	15	41863181	A	G	0.301793	-0.646026	0.0080972	0	1384.24	cis	UKB-PPP
CRIP2	rs80324969	14	105917816	C	G	0.171047	0.183384	0.0100244	9.27897e-75	74.0325	cis	UKB-PPP
ANXA2	rs8033800	15	60689179	A	T	0.601626	-0.461215	0.00776048	0	768.852	cis	UKB-PPP
PRSS22	rs8046218	16	2908703	T	C	0.324763	0.259704	0.00819135	1.33968e-220	219.873	cis	UKB-PPP
CTRB1	rs8051363	16	75255217	G	A	0.714502	0.57364	0.00843378	0	1006.52	cis	UKB-PPP
TPSAB1	rs8051930	16	1295818	A	T	0.477978	0.832219	0.00754929	0	2641.01	cis	UKB-PPP
OTOA	rs8055493	16	21771016	G	A	0.425451	-0.0570992	0.00787402	4.11908e-13	12.3852	cis	UKB-PPP
IL4R	rs8060025	16	27327214	G	T	0.612212	0.314196	0.00757565	0	375.238	cis	UKB-PPP
CPPED1	rs8062313	16	12899766	C	T	0.173327	0.828467	0.00981479	0	1549.21	cis	UKB-PPP
BAP18	rs8065014	17	6888605	A	G	0.0788245	-0.112333	0.0137575	3.20775e-16	15.4938	cis	UKB-PPP
TIMP2	rs8066695	17	76913843	C	T	0.454564	0.0932838	0.00759236	1.07004e-34	33.9706	cis	UKB-PPP
DOC2B	rs8069133	17	32311	G	A	0.674116	0.066946	0.00832579	8.92483e-16	15.0494	cis	UKB-PPP
ASPSCR1	rs8074498	17	79954544	A	T	0.5811	-0.213285	0.00756964	1.13763e-174	173.944	cis	UKB-PPP
ENPP7	rs8076533	17	77704314	T	C	0.366583	0.950159	0.00797616	0	3083.65	cis	UKB-PPP
STX8	rs8077500	17	9343771	A	G	0.244136	0.102374	0.0087907	2.41157e-31	30.6177	cis	UKB-PPP
VMO1	rs8078118	17	4690038	A	C	0.416747	0.755324	0.0076111	0	2140.67	cis	UKB-PPP
BST2	rs8101243	19	17488793	C	T	0.956749	-0.343639	0.0182846	8.46642e-79	78.0723	cis	UKB-PPP
LRG1	rs8105192	19	4547371	G	C	0.500003	-0.55974	0.00738934	0	1247.97	cis	UKB-PPP
EBI3_IL27	rs8109160	19	4247476	T	C	0.289934	-0.412969	0.00784921	0	602.908	cis	UKB-PPP
APP	rs8131895	21	27503527	A	C	0.654117	-0.0727454	0.00790977	3.68383e-20	19.4337	cis	UKB-PPP
KEL	rs8176059	7	142651354	A	G	0.0114513	-1.24704	0.032156	0	328.266	cis	UKB-PPP
TF	rs8177247	3	133479499	G	T	0.342243	0.32877	0.00786269	0	381.38	cis	UKB-PPP
GSR	rs8190982	8	30556381	TCC	T	0.325417	-0.125359	0.00812405	1.01953e-53	52.9916	cis	UKB-PPP
GZMB	rs8192918	14	25101878	CT	C	0.224008	-0.354337	0.00865117	0	365.993	cis	UKB-PPP
CD274	rs822340	9	5453260	G	A	0.745065	0.340584	0.00860382	0	341.962	cis	UKB-PPP
IGFBP6	rs822688	12	53493387	T	C	0.122227	-0.126037	0.0101717	2.92415e-35	34.534	cis	UKB-PPP
CTHRC1	rs827592	8	104364637	G	C	0.543903	-0.162078	0.00682397	1.0666e-124	123.972	cis	UKB-PPP
FGF21	rs838131	19	49260677	C	A	0.456623	-0.122881	0.00765017	4.67197e-58	57.3305	cis	UKB-PPP
SHBG	rs858519	17	7531965	C	T	0.558184	0.273734	0.00688879	0	344.564	cis	UKB-PPP
PROCR	rs867186	20	33764554	G	A	0.0861329	0.730253	0.0138235	0	607.811	cis	UKB-PPP
CTSL	rs868561	9	90349202	C	G	0.503888	-0.148068	0.00726606	2.61758e-92	91.5821	cis	UKB-PPP
CD72	rs869487	9	35615896	G	C	0.219874	-0.166377	0.00908428	6.30086e-75	74.2006	cis	UKB-PPP
FKBP1B	rs872169	2	24259188	G	C	0.204868	-0.254938	0.00934126	5.33335e-164	163.273	cis	UKB-PPP
CHIT1	rs872583	1	203184766	C	T	0.203021	-1.09207	0.00902372	0	3182.6	cis	UKB-PPP
SNCG	rs873110	10	88724619	T	C	0.245083	-1.06124	0.00855183	0	3346.2	cis	UKB-PPP
ARSA	rs873697	22	51064169	A	G	0.0451284	1.49854	0.0177766	0	1545.13	cis	UKB-PPP
OXT	rs877172	20	3049890	G	T	0.312409	0.626675	0.00856759	0	1163.74	cis	UKB-PPP
IPCEF1	rs883273	6	154630541	A	C	0.321699	0.0844741	0.00805656	1.01111e-25	24.9952	cis	UKB-PPP
ALDH3A1	rs887241	17	19645938	C	A	0.657503	0.48354	0.0077249	0	852.705	cis	UKB-PPP
LTBP2	rs888414	14	75104905	A	G	0.38259	-0.105376	0.00645187	5.7783e-60	59.2382	cis	UKB-PPP
PRSS8	rs889555	16	31122571	T	C	0.282237	0.114932	0.00781412	5.7069e-49	48.2436	cis	UKB-PPP
GALNT10	rs890793	5	153573938	T	C	0.382002	0.384497	0.00760186	0	557.325	cis	UKB-PPP
GP6	rs892090	19	55539072	G	T	0.834295	0.4129	0.0102273	0	355.636	cis	UKB-PPP
IL36A	rs895497	2	113763575	G	A	0.70345	-0.0625207	0.00846421	1.50765e-13	12.8217	cis	UKB-PPP
CNTN5	rs898776	11	99089041	A	G	0.92216	-0.79179	0.013161	0	787.83	cis	UKB-PPP
LSP1	rs907612	11	1874221	T	C	0.378562	0.14921	0.00761122	1.43219e-85	84.844	cis	UKB-PPP
SDC1	rs907866	2	20371380	A	G	0.447414	0.130616	0.00734184	8.35026e-71	70.0783	cis	UKB-PPP
CLEC10A	rs90951	17	6981397	G	A	0.333129	0.544455	0.00790221	0	1032.75	cis	UKB-PPP
CST3	rs911119	20	23612737	T	C	0.776543	0.328497	0.00848367	0	327.259	cis	UKB-PPP
IFNAR1	rs914142	21	34725807	A	G	0.72874	-0.449871	0.00848151	0	612.743	cis	UKB-PPP
FSTL3	rs916904	19	663929	G	A	0.633526	0.0866776	0.00756545	2.1682e-30	29.6639	cis	UKB-PPP
EPHA2	rs924204	1	16513926	G	A	0.59009	-0.132954	0.00739711	3.1232e-72	71.5054	cis	UKB-PPP
OSMR	rs9292723	5	38852572	T	C	0.276721	-0.595934	0.0081615	0	1159.7	cis	UKB-PPP
CCL17	rs9302690	16	57442968	A	G	0.0810135	0.381022	0.0133624	7.76247e-179	178.11	cis	UKB-PPP
CHL1	rs931679	3	259525	A	T	0.0870393	0.536467	0.0133718	0	351.211	cis	UKB-PPP
PTPRK	rs9321109	6	128377497	A	G	0.828943	-0.136338	0.0100924	1.38548e-41	40.8584	cis	UKB-PPP
MDGA1	rs9349050	6	37663624	C	T	0.514342	-1.08027	0.00747255	0	4540.42	cis	UKB-PPP
DLL1	rs9356631	6	170587470	G	A	0.408903	0.15688	0.00739947	9.24698e-100	99.034	cis	UKB-PPP
OLR1	rs936964	12	10292135	A	C	0.275111	0.108129	0.00851445	5.95251e-37	36.2253	cis	UKB-PPP
IFNGR1	rs9376267	6	137531031	T	C	0.237414	-0.202449	0.00862167	6.30957e-122	121.2	cis	UKB-PPP
SERPINB6	rs9405601	6	2972897	A	G	0.438007	0.161283	0.00756515	7.53356e-101	100.123	cis	UKB-PPP
PAEP	rs9409964	9	138471928	A	G	0.187823	0.870947	0.00864103	0	2208.11	cis	UKB-PPP
PARD3	rs9418120	10	35060501	A	G	0.260496	0.0755386	0.00866169	2.7574e-18	17.5595	cis	UKB-PPP
JAM3	rs94499	11	134023728	G	A	0.218818	0.123436	0.00910931	7.86683e-42	41.1042	cis	UKB-PPP
TINAGL1	rs945214	1	32047305	G	A	0.61373	-0.0848373	0.00768973	2.66256e-28	27.5747	cis	UKB-PPP
ENPP5	rs9472701	6	46116449	A	G	0.642794	-0.778049	0.00740822	0	2397.31	cis	UKB-PPP
PHACTR2	rs9484759	6	143858683	G	A	0.204154	0.24819	0.0092983	5.83445e-157	156.234	cis	UKB-PPP
VNN2	rs9493425	6	133074645	G	A	0.323118	-0.696655	0.0081151	0	1602.34	cis	UKB-PPP
WASF3	rs9512298	13	27212215	G	C	0.555465	0.132658	0.00772958	5.08159e-66	65.294	cis	UKB-PPP
SDCCAG8	rs953492	1	243471192	G	A	0.533965	0.202525	0.00739905	5.95662e-165	164.225	cis	UKB-PPP
LAMP1	rs9549739	13	113975290	A	G	0.292233	0.0666853	0.00860225	9.04066e-15	14.0438	cis	UKB-PPP
FLT3	rs9554228	13	28637838	G	A	0.627197	-0.0844657	0.00788074	8.38108e-27	26.0767	cis	UKB-PPP
CEACAM5	rs9621	19	42231159	A	G	0.0426262	0.963008	0.0186498	0	580.791	cis	UKB-PPP
TSC22D1	rs963569	13	45242379	T	C	0.781444	-0.0686656	0.0091086	4.75226e-14	13.3231	cis	UKB-PPP
ST3GAL1	rs9643300	8	134503148	T	C	0.564974	-0.237049	0.00740413	6.57658e-225	224.182	cis	UKB-PPP
PDCD6	rs9654451	5	299543	T	C	0.12843	-1.4973	0.0113473	0	3783.01	cis	UKB-PPP
S100A16	rs9700928	1	153584986	C	A	0.486153	-0.103526	0.007787	2.48428e-40	39.6048	cis	UKB-PPP
CD160	rs9728526	1	145716763	A	G	0.439556	-0.394481	0.00753567	0	596.879	cis	UKB-PPP
WFDC2	rs973446	20	44094375	G	C	0.0784067	-0.138665	0.0130306	1.91029e-26	25.7189	cis	UKB-PPP
PCOLCE	rs9801017	7	100236202	A	G	0.623701	0.171748	0.0119417	6.68344e-47	46.175	cis	UKB-PPP
AHNAK2	rs9805957	14	105437057	C	A	0.642451	0.215521	0.00790973	1.77828e-163	162.75	cis	UKB-PPP
DCC	rs9807459	18	49481736	A	G	0.306941	0.246506	0.00825123	4.14e-196	195.383	cis	UKB-PPP
IFNGR2	rs9808753	21	34787312	G	A	0.140432	1.43267	0.0109754	0	3702.25	cis	UKB-PPP
LRRN1	rs9839475	3	3807778	A	G	0.348507	0.81117	0.00800364	0	2232.61	cis	UKB-PPP
CHCHD6	rs9863101	3	126408304	C	T	0.172707	-0.305642	0.00990836	6.16595e-209	208.21	cis	UKB-PPP
CRELD1	rs9878047	3	9985457	C	T	0.248973	0.832059	0.00867344	0	2000.47	cis	UKB-PPP
ITIH3	rs9881468	3	52828628	T	C	0.343107	0.310498	0.00749889	0	374.001	cis	UKB-PPP
HRG	rs9898	3	186390627	T	C	0.328971	0.501279	0.00797429	0	859.98	cis	UKB-PPP
CCL14	rs9903158	17	34312337	C	T	0.0526911	-1.01344	0.0166932	0	802.22	cis	UKB-PPP
MTHFSD	rs9939348	16	86560860	C	T	0.59775	0.464294	0.00776637	0	777.95	cis	UKB-PPP
FGFBP1	rs9968276	4	15949551	A	G	0.202368	-0.121115	0.00903898	6.10942e-41	40.214	cis	UKB-PPP
COL18A1	rs9976834	21	46897214	T	C	0.183894	-0.197366	0.00939622	5.91834e-98	97.2278	cis	UKB-PPP
BAIAP2	rs9989483	17	78971536	T	C	0.172757	0.0952043	0.0100281	2.22792e-21	20.6521	cis	UKB-PPP

## Sheet: Table S3
Table S3. Genetic instruments of potential causal proteins for external validation
Protein	SNP	Chr	Pos	Effect_allele	Other_allele	Eaf	Beta	Se	Pval	Study	Strategy
ADAM15	rs7949566	11	126285301	A	G	0.426	0.16	0.02	3.4e-16	YAO	significant-variant
ADAM15	rs11589479	1	155033308	A	G	0.156592	0.0989123	0.0227899	1.44308e-05	Zhang	same-variant
CDH15	rs11646135	16	89132700	A	G	0.854	0.0005	0.010336	0.961418	Ferkingstad	significant-variant
BRSK2	rs7395567	11	1413056	T	C	0.266325	0.115812	0.0187857	7.43e-10	Zhang	same-variant
ANGPTL4	rs2278236	19	8431581	A	G	0.476501	-0.0782931	0.0165249	2.20093e-06	Zhang	same-variant
VEGFB	rs660442	11	64042997	A	G	0.200749	0.0123749	0.0207775	0.551466	Zhang	same-variant
ANXA11	rs2784773	10	81919800	C	T	0.360114	0.314708	0.016974	5.28009e-75	Zhang	same-variant
LTBR	rs4020660	12	6511657	A	G	0.452724	-0.0694958	0.0166314	2.93368e-05	Zhang	significant-variant
LTBR	rs10849449	12	6498662	G	A	0.655	-0.31	0.01	0	Sun	significant-variant
ANGPTL4	rs116843064	19	8429323	A	G	0.0209344	-0.59482	0.0573784	3.53109e-25	Zhang	significant-variant
BRSK2	rs4255564	11	1405725	C	T	0.265493	0.121941	0.0188584	1.02347e-10	Zhang	significant-variant
BRSK2	rs7932863	11	1412848	A	G	0.27	0.33	0.01	1.08e-117	Pietzner	significant-variant
CDH15	rs1801020	5	176836532	G	A	0.750317	-0.2222	0.0282	3.5e-15	Sun	significant-variant
ADAM15	rs11264304	1	155033317	T	C	0.298281	0.080129	0.018115	9.78728e-06	Zhang	significant-variant

## Sheet: Table S4
Table S4.Bidirectional MR analysis and heterogeneity outcome of potential causal proteins（PIVW<0.05)
Group	Exposure	Outcome	Method	N(snp)	P	OR_95CI	Q(IVW)	Q_pval(IVW)	Pleiotropy_pval
A	Interstitial lung disease	BRSK2	MR Egger	11	0.000742022	1.285(1.164~1.417)	108.345	1.14996e-18	0.026
	Interstitial lung disease	BRSK2	Weighted median	11	2.40995e-05	1.149(1.077~1.226)
	Interstitial lung disease	BRSK2	Inverse variance weighted	11	0.000227945	1.156(1.070~1.249)
	Interstitial lung disease	BRSK2	Simple mode	11	0.696676	1.018(0.933~1.111)
	Interstitial lung disease	BRSK2	Weighted mode	11	4.2301e-07	1.258(1.210~1.308)
B	Interstitial lung disease	BRSK2	MR Egger	10	0.926	0.991(0.833~1.181)	26.902	0.001	0.867
	Interstitial lung disease	BRSK2	Weighted median	10	0.931	1.002(0.950~1.058)
	Interstitial lung disease	BRSK2	Inverse variance weighted	10	0.871	1.006(0.941~1.075)
	Interstitial lung disease	BRSK2	Simple mode	10	0.689	1.018(0.936~1.107)
	Interstitial lung disease	BRSK2	Weighted mode	10	0.720	1.011(0.955~1.070)
C	Idiopathic pulmonary fibrosis	BRSK2	MR Egger	15	0.000513872	1.193(1.106~1.287)	163.924	1.152e-27	0.011
	Idiopathic pulmonary fibrosis	BRSK2	Weighted median	15	0.0393599	1.046(1.002~1.091)
	Idiopathic pulmonary fibrosis	BRSK2	Inverse variance weighted	15	0.00256201	1.087(1.030~1.147)
	Idiopathic pulmonary fibrosis	BRSK2	Simple mode	15	0.702555	1.008(0.967~1.051)
	Idiopathic pulmonary fibrosis	BRSK2	Weighted mode	15	1.62352e-08	1.196(1.160~1.233)
D	Sarcoidosis	ANGPTL4	MR Egger	9	0.468	0.973(0.908~1.043)	12.742	0.121	0.858
	Sarcoidosis	ANGPTL4	Weighted median	9	0.008	0.964(0.938~0.990)
	Sarcoidosis	ANGPTL4	Inverse variance weighted	9	0.016	0.967(0.942~0.994)
	Sarcoidosis	ANGPTL4	Simple mode	9	0.120	0.959(0.916~1.005)
	Sarcoidosis	ANGPTL4	Weighted mode	9	0.038	0.963(0.934~0.992)
GroupA was a reverse Mendelian randomization analysis with Interstitial lung disease as exposure and BRSK2 as outcome.
GroupB was a reverse Mendelian randomization analysis with Interstitial lung disease as the exposure (removal of rs35705950) and BRSK2 as the outcome.
GroupC was a reverse Mendelian randomization analysis with Idiopathic pulmonary fibrosis as exposure and BRSK2 as outcome.
GroupD was a reverse Mendelian randomization analysis with Sarcoidosis as exposure and ANGPTL4 as outcome.

## Sheet: Table S5
Table S5. Protein-protein interaction network among the priority proteins
Priority protein	Predicted Functional Partners	Score
ADAM15	SNX9	0.999
ADAM15	GRB2	0.895
ADAM15	SRC	0.885
ADAM15	CDH1	0.82
ADAM15	HCK	0.761
CDH15	CTNNB1	0.957
CDH15	CDH6	0.841
CDH15	CDH2	0.819
LTBR	LTA	0.999
LTBR	LTB	0.999
LTBR	TNFSF14	0.999
LTBR	TNF	0.96

## Sheet: Table S6
Table S6. Mendelian randomization and heterogeneity analysis of priority proteins
Group	Exposure	Outcome	Method	N(snp)	P	OR_95CI	Q(IVW)	Q_pval(IVW)	Pleiotropy_pval
A	ADAM15	CDH15	MR Egger	66	0.373049	0.989(0.964~1.014)	108.579	0.0007	0.444
	ADAM15	CDH15	Weighted median	66	0.295737	0.989(0.968~1.010)
	ADAM15	CDH15	Inverse variance weighted	66	0.0431746	0.982(0.964~0.999)
	ADAM15	CDH15	Simple mode	66	0.351216	0.983(0.950~1.018)
	ADAM15	CDH15	Weighted mode	66	0.118416	0.986(0.968~1.003)
B	CDH15	ADAM15	MR Egger	19	0.678578	1.010(0.964~1.059)	-	-	-
	CDH15	ADAM15	Weighted median	19	0.667008	1.009(0.969~1.051)
	CDH15	ADAM15	Inverse variance weighted	19	0.547271	1.011(0.976~1.046)
	CDH15	ADAM15	Simple mode	19	0.668155	0.983(0.909~1.062)
	CDH15	ADAM15	Weighted mode	19	0.595193	1.011(0.972~1.051)
C	ADAM15	CDH1	MR Egger	66	0.621417	0.973(0.874~1.084)	1552.86	1.55e-281	0.014
	ADAM15	CDH1	Weighted median	66	0.122641	0.979(0.954~1.006)
	ADAM15	CDH1	Inverse variance weighted	66	0.00221659	0.883(0.815~0.956)
	ADAM15	CDH1	Simple mode	66	0.252473	0.975(0.934~1.018)
	ADAM15	CDH1	Weighted mode	66	0.159303	0.984(0.962~1.006)
D	CDH1	ADAM15	MR Egger	22	0.0899302	0.791(0.611~1.024)	1431.19	1.96187e-290	0.968
	CDH1	ADAM15	Weighted median	22	0.159044	1.024(0.991~1.058)
	CDH1	ADAM15	Inverse variance weighted	22	0.0104354	0.794(0.666~0.947)
	CDH1	ADAM15	Simple mode	22	0.132893	0.928(0.845~1.019)
	CDH1	ADAM15	Weighted mode	22	0.231389	1.018(0.990~1.046)
GroupA-GroupB was a bidirectional Mendelian randomization analysis and heterogeneity analysis of ADAM15 and CDH15.
GroupC-GroupD was a bidirectional Mendelian randomization analysis and heterogeneity analysis of ADAM15 and CDH1.
