# Supplementary material for: Proteome-wide mendelian randomization identifies causal plasma proteins in interstitial lung disease
Source: Sci Rep. 2025 Jan 17;15:2293. doi: 10.1038/s41598-025-85338-y (PMC11748740; doi:10.1038/s41598-025-85338-y)
Supplement: Supplementary file 3 — Supplementary Information 3. [file 41598_2025_85338_MOESM3_ESM.xlsx]

## Sheet: Sheet1
STROBE-MR checklist of recommended items to address in reports of Mendelian randomization studies.
Item No.	Section	Checklist item	Page No.	Relevant text from manuscript
1	TITLE and ABSTRACT	Indicate Mendelian randomization (MR) as the study’s design in the title and/or the abstract if that is a main purpose of the study	1,2	Title: Proteome-wide Mendelian randomization identifies causal plasma proteins in Interstitial lung disease
	INTRODUCTION
2	Background	Explain the scientific background and rationale for the reported study. What is the exposure? Is a potential causal relationship between exposure and outcome plausible? Justify why MR is a helpful method to address the study question	4,5	Based on these latest epidemiological data on ILD, it is evident that the prognosis for ILD diagnosis and treatment progress is not optimistic. With the extension of lifespan, it is foreseeable that the incidence of ILD and its subtypes, predominantly influenced by age, will continue to rise gradually. Furthermore, the number of patients with progressive fibrosis among non-IPF individuals is equa…
3	Objectives	State specific objectives clearly, including pre-specified causal hypotheses (if any). State that MR is a method that, under specific assumptions, intends to estimate causal effects	5	Overall, employing the latest antibody-based genetic research proteomic data with larger sample sizes for ILD and its subtypes, including IPF, sarcoidosis, and ILD related to systemic autoimmune disease (SAD-ILD), through Mendelian randomization may reveal diverse and more meaningful potential drug targets as well as subtype-specific circulating protein biomarkers for ILD.
	METHODS
4	Study design and data sources	Present key elements of the study design early in the article. Consider including a table listing sources of data for all phases of the study. For each data source contributing to the analysis, describe the following:
	a)	Setting: Describe the study design and the underlying population, if possible. Describe the setting, locations, and relevant dates, including periods of recruitment, exposure, follow-up, and data collection, when available.	5	Figure 1 outlines the overall study design.
			6	Exposure: We obtained genome-wide summary-level statistics for cis-pQTL from the UK Biobank Pharma Proteomics Project (UKB-PPP) study(11). GWAS summary statistics for ILD and its subtypes can be retrieved from the GWAS catalog(12), FinnGen (R10), and UK Biobank (UKB)(13,14). Plasma pQTL data for MR external validation was available and obtained from the original studies(15-19). Outcome: GWAS summ…
	b)	Participants: Give the eligibility criteria, and the sources and methods of selection of participants. Report the sample size, and whether any power or sample size calculations were carried out prior to the main analysis	6	Details of each GWAS were described in Supplementary Table S1, including traits, number of cases (Ncase), number of controls (Ncontrol), and the data source. All GWASs were almost based on the European population to ensure homogeneity of the study population. FinnGen (R10) had no sample overlap with the UKB-PPP.
	c)	Describe measurement, quality control and selection of genetic variants	7	As global investigations into the genome of circulatory proteins continue to deepen, it found that genetic factors determining circulatory protein levels are typically located in cis (proximate) positions of coding genes rather than in trans (distant) single nucleotide polymorphisms (SNPs)... The plasma pQTL data for preliminary MR analysis derived from the UKB-PPP study11, which utilized an anti…
	d)	For each exposure, outcome, and other relevant variables, describe methods of assessment and diagnostic criteria for diseases	NA
	e)	Provide details of ethics committee approval and participant informed consent, if relevant	NA	The included studies had received ethical approval from their respective institutional review boards.
5	Assumptions	Explicitly state the three core IV assumptions for the main analysis (relevance, independence and exclusion restriction) as well assumptions for any additional or sensitivity analysis	7-10	In pursuing potential therapeutic targets for ILD and its subtypes, Mendelian randomization (MR) analysis aids in ensuring the directionality from exposure to outcome in genetic studies. This study adhered strictly to three fundamental principles of Mendelian randomization analysis20,21: (1)Genetic variation must be reliably associated with exposure – Utilizing the most robust cis-pQTL variant as…
				The Wald ratio method from "TwoSampleMR" for proteins with a single cis-acting SNP to estimate the log odds change in ILD and its subtypes risk for per standard deviation (SD) increment or decrement of circulating protein levels as proxied by the instrumental variables24,25. In cases where a protein had two or more conditionally independent cis-pQTLs, considering the LD pattern among multiple cis…
6	Statistical methods: main analysis	Describe statistical methods and statistics used
	a)	Describe how quantitative variables were handled in the analyses (i.e., scale, units, model)	8	The Wald ratio method from "TwoSampleMR" for proteins with a single cis-acting SNP to estimate the log odds change in ILD and its subtypes risk for per standard deviation (SD) increment or decrement of circulating protein levels as proxied by the instrumental variables24,25.
	b)	Describe how genetic variants were handled in the analyses and, if applicable, how their weights were selected	7	Utilizing the most robust cis-pQTL variant associated with each plasma protein as instrumental exposure variable.
	c)	Describe the MR estimator (e.g. two-stage least squares, Wald ratio) and related statistics. Detail the included covariates and, in case of two-sample MR, whether the same covariate set was used for adjustment in the two samples	8	The Wald ratio method from "TwoSampleMR" for proteins with a single cis-acting SNP to estimate the log odds change in ILD and its subtypes risk for per standard deviation (SD) increment or decrement of circulating protein levels as proxied by the instrumental variables24,25. In cases where a protein had two or more conditionally independent cis-pQTLs, considering the LD pattern among multiple cis…
	d)	Explain how missing data were addressed	7	For missing se and beta, use the corresponding conversion formula. For missing ID of SNPs, interpolation was performed using SNPlocs.Hsapiens.dbSNP155.GRCh37 or SNPlocs.Hsapiens.dbSNP155.GRCh38, depending on their chromosome and location. For missing eaf or maf, interpolation was performed using reference.1000G.maf for the European population.
	e)	If applicable, indicate how multiple testing was addressed	8	In the preliminary analysis, stringent Bonferroni correction was applied to exclude multiple testing, using P < 0.05/1896 (P < 2.64 × 10-5) as the threshold to determine causality.
7	Assessment of assumptions	Describe any methods or prior knowledge used to assess the assumptions or justify their validity	8	Only proteins selected in the preliminary screening underwent MR external validation, with a replication MR P-value threshold set at 0.05, and outcome data sourced from the UK Biobank and GWAS catalog27-29. The same or significant variant strategy was employed, where the former used the same SNPs as genetic instruments as in the preliminary analysis, and the latter used the most significant pQTL …
8	Sensitivity analyses and additional analyses	Describe any sensitivity analyses or additional analyses performed (e.g. comparison of effect estimates from different approaches, independent replication, bias analytic techniques, validation of instruments, simulations)	8	Only proteins selected in the preliminary screening underwent MR external validation, with a replication MR P-value threshold set at 0.05, and outcome data sourced from the UK Biobank and GWAS catalog27-29. The same or significant variant strategy was employed, where the former used the same SNPs as genetic instruments as in the preliminary analysis, and the latter used the most significant pQTL …
			9-10	To ensure the directionality of the causal association between the proteins preliminarily selected and ILD and its subtypes, and to detect potential reverse causal relationships, we applied filtering criteria of p < 5×10-8, r2 = 0.001, and clump_kb = 10000 to extract instrumental variables for bidirec­tional MR analysis from the summary statistical data of FinnGen (R10), with Steiger test results…
				This analysis method utilizes the "coloc" package with default parameters (p1=1×10−4, p2=1×10−4, and p12=1×10−5) to evaluate the probability of shared causal variants between the protein and trait31. The “Locuscomparer” package was used to visualize the region results of colocalization32. In this study, we primarily focused on the posterior probability of hypothesis 4 (PPH4), which indicates stro…
9	Software and pre-registration
	a)	Name statistical software and package(s), including version and settings used		MR analyses were conducted using packages TwoSampleMR (version 0.5.6) and coloc (version 5.2.3) in R (version 4.2.2).
	b)	State whether the study protocol and details were pre-registered (as well as when and where)	NA
	RESULTS
10	Descriptive data
	a)	Report the numbers of individuals at each stage of included studies and reasons for exclusion. Consider use of a flow diagram	NA
	b)	Report summary statistics for phenotypic exposure(s), outcome(s), and other relevant variables (e.g. means, SDs, proportions)		Supplementary Table 1-3
	c)	If the data sources include meta-analyses of previous studies, provide the assessments of heterogeneity across these studies	13	we conducted heterogeneity tests separately for the MR analysis results of each protein and found that almost all exhibited high heterogeneity (I2>75%) (Supplementary Figure S1).
	d)	For two-sample MR:	6	Details of each GWAS were described in Supplementary Table S1, including traits, number of cases (Ncase), number of controls (Ncontrol), and the data source. All GWASs were almost based on the European population to ensure homogeneity of the study population. FinnGen (R10) had no sample overlap with the UKB-PPP.
		i. Provide justification of the similarity of the genetic variant-exposure associations between the exposure and outcome samples
		ii. Provide information on the number of individuals who overlap between the exposure and outcome studies
11	Main results
	a)	Report the associations between genetic variant and exposure, and between genetic variant and outcome, preferably on an interpretable scale		Supplementary Table 2-3.
	b)	Report MR estimates of the relationship between exposure and outcome, and the measures of uncertainty from the MR analysis, on an interpretable scale, such as odds ratio or relative risk per SD difference	11	Specifically, the Wald ratio indicated that the genetically predicted increase in CDH15 was associated with an elevated risk of ILD, with an odds ratio (OR) of 1.32…(refer to Table 1 and Fig.2).Furthermore, to explore specific circulating proteins for the non-IPF F-ILD subtype and non-IPF ILD subtype, we also obtained datasets labeled "Other interstitial pulmonary diseases with fibrosis" and "Oth…
	c)	If relevant, consider translating estimates of relative risk into absolute risk for a meaningful time period	NA
	d)	Consider plots to visualize results (e.g. forest plot, scatterplot of associations between genetic variants and outcome versus between genetic variants and exposure)		Figure 2-4, Supplementary Table 4 and Supplementary Figure 2-6.
12	Assessment of assumptions
	a)	Report the assessment of the validity of the assumptions	12,13	To replicate the preliminary findings across various outcome GWAS datasets, we adopted both the same-variant and significant-variant approaches (Supplementary Table S3). Notably, significant associations for BRSK2 were identified in both ILD and IPF GWAS Catalog cohorts using two strategies...(Fig.3).
	b)	Report any additional statistics (e.g., assessments of heterogeneity across genetic variants, such as I2, Q statistic or E-value)	13	The figures visually show the differences for specific proteins in OR and 95%CI between the primary and replicated analyses. Therefore, we conducted heterogeneity tests separately for the MR analysis results of each protein and found that almost all exhibited high heterogeneity (I2>75%) (Supplementary Figure S1). Given the larger sample size and higher credibility of evidence from the primary ana…
13	Sensitivity analyses and additional analyses
	a)	Report any sensitivity analyses to assess the robustness of the main results to violations of the assumptions	15	Based on the evidence outlined above, we categorized preliminary identified proteins into priority and sub-priority groups...are classified as sub-priority.
	b)	Report results from other sensitivity analyses or additional analyses	13-15	Secondly, Bayesian colocalization based on pQTLs strongly indicated that ADAM15...(Table1, Fig.4 and Supplementary Figure S4). This phenomenon highlighted the possibility of LD confounding even with cis-pQTL.Lastly, to mitigate bias stemming from horizontal l pleiotropy, we discovered significant associations between VEGFB (rs660442) and ANGPTL4 (rs2278236) with suspected risks of sarcoidosis thr…
	c)	Report any assessment of direction of causal relationship (e.g., bidirectional MR)	13	Firstly, in the bidirectional MR analysis, we observed a genetically predicted significant inverse causal association between ILD and IPF and BRSK2...(Table 1, Supplementary Table S4 and Supplementary Figures 2–3).
	d)	When relevant, report and compare with estimates from non-MR analyses	NA
	e)	Consider additional plots to visualize results (e.g., leave-one-out analyses)	13
	DISCUSSION
14	Key results	Summarize key results with reference to study objectives	15,19	Based on the evidence outlined above, we categorized preliminary identified proteins into priority and sub-priority groups. Three proteins (ADAM15, CDH15, and LTBR) passed all tests, making them priority candidates for further exploration as plasma protein markers and potential drug targets. Proteins that passed colocalization analysis but failed other sensitivity analyses, such as ANGPTL4 and VE…
15	Limitations	Discuss limitations of the study, taking into account the validity of the IV assumptions, other sources of potential bias, and imprecision. Discuss both direction and magnitude of any potential bias and any efforts to address them	12,13	Like other Mendelian randomization (MR) studies, our approach may also have inevitable limitations. MR results may be biased due to potential violations of its assumptions, such as the complex interplay between genetics and environment. However, our study design aimed to minimize explicit biases by using cis-pQTL to reduce potential horizontal pleiotropy and conducting rigorous sensitivity analys…
16	Interpretation
	a)	Meaning: Give a cautious overall interpretation of results in the context of their limitations and in comparison with other studies	23-24	In conclusion, we used state-of-the-art gene structural characterization based on antibody detection methods in plasma proteomics and performed Mendelian randomization (MR) analyses of interstitial lung disease (ILD) and its multiple subtypes, together with comprehensive analyses including Bayesian colocalization, to identify several circulating proteins causally associated with ILD or its subtyp…
	b)	Mechanism: Discuss underlying biological mechanisms that could drive a potential causal relationship between the investigated exposure and the outcome, and whether the gene-environment equivalence assumption is reasonable. Use causal language carefully, clarifying that IV estimates may provide causal effects only under certain assumptions	21,22	In addition, CDH1 strongly associated with ADAM15, and CDH2 strongly associated with CDH15 have also been found to play significant roles in IPF. CDH1 and CDH2 are both calcium-dependent cell adhesion proteins60. However, whereas CDH1 promotes cell-cell adhesion and is a crucial molecule for maintaining epithelial cell phenotype61, CDH2 acts oppositely. Numerous studies indicate that a hallmark o…
	c)	Clinical relevance: Discuss whether the results have clinical or public policy relevance, and to what extent they inform effect sizes of possible interventions	23 Table 1	In conclusion, employing the latest characterization of genetic structure in plasma proteomics and conducting Mendelian randomization (MR) analyses on interstitial lung disease (ILD) and its multiple subtypes, along with comprehensive analyses including Bayesian colocalization, we identified several circulating proteins causally associated with ILD or its subtypes. We identified ADAM15, CDH15, an…
17	Generalizability	Discuss the generalizability of the study results (a) to other populations, (b) across other exposure periods/timings, and (c) across other levels of exposure	23	Research on ILD among non-European ethnic populations was limited, underscoring the need for further investigations to ascertain the generalizability of these findings.
	OTHER INFORMATION
18	Funding	Describe sources of funding and the role of funders in the present study and, if applicable, sources of funding for the databases and original study or studies on which the present study is based	29	This study was supported by the Scientific Research Project of Guangdong Provincial Bureau of Traditional Chinese Medicine (grant number 2022ZYYJ01)
19	Data and data sharing	Provide the data used to perform all analyses or report where and how the data can be accessed and reference these sources in the article. Provide the statistical code needed to reproduce the results in the article, or report whether the code is publicly accessible and if so, where	24	The datasets analyzed during the current study are available at the GWAS catalog(https://www.ebi.ac.uk/gwas/), FinnGen(https://www.finngen.fi/en/) and UK Biobank (http://www.nealelab.is/uk-biobank). Additionally, the original studies for plasma pQTL with the PMID were listed in Supplementary Table S1.
20	Conflicts of Interest	All authors should declare all potential conflicts of interest	29	All authors declare no competing interests.
This checklist is copyrighted by the Equator Network under the Creative Commons Attribution 3.0 Unported (CC BY 3.0) license.
